# Supplementary material for: IoT-CCAC: a blockchain-based consortium capability access control approach for IoT
Source: PeerJ Comput Sci. 2021 Apr 8;7:e455. doi: 10.7717/peerj-cs.455 (PMC8049119; doi:10.7717/peerj-cs.455)
Supplement: Supplemental Information 1 — Please run the attached code (CCapAC-Code) by following the instructions in the README.md file to better see the results and the data. [file peerj-cs-07-455-s001.zip]

Archive with 1 entries (1 files):
- db.json
