# Supplementary material for: IoT-CCAC: a blockchain-based consortium capability access control approach for IoT
Source: PeerJ Comput Sci. 2021 Apr 8;7:e455. doi: 10.7717/peerj-cs.455 (PMC8049119; doi:10.7717/peerj-cs.455)
Supplement: Supplemental Information 1 — Please run the attached code (CCapAC-Code) by following the instructions in the README.md file to better see the results and the data. [file peerj-cs-07-455-s001.zip › db.json]

{"assets": {"1": {"context": {"uid": "ee35a376-17f0-4aac-bc9f-7f28f823c20f", "issuer": "eyJhbGciOiJIUzI1NiIsInR5cCI6IkpXVCJ9.eyJ1c2VybmFtZSI6Im1vaGFtaW5lMTgiLCJwYXNzd29yZCI6IjE5OTEifQ.Q6JDqfYHVwzRYzGFLiFmfmFaD5cU3mEYjIx8Ft-XPic", "date": "2020-09-01 07:08:16.578034"}, "entityCredential": {"id": "f491c2fd-392d-497e-8664-5e0018112545", "owner": "www.example.com/v1/org1", "type": "sensor", "uri": "www.example.com/v1/org1:haidian:*"}, "entityMetadata": {"func": "temperature"}}, "2": {"context": {"uid": "ed4e52cf-6b83-4076-b0e1-172519781d31", "issuer": "eyJhbGciOiJIUzI1NiIsInR5cCI6IkpXVCJ9.eyJ1c2VybmFtZSI6Im1vaGFtaW5lMTgiLCJwYXNzd29yZCI6IjE5OTEifQ.Q6JDqfYHVwzRYzGFLiFmfmFaD5cU3mEYjIx8Ft-XPic", "date": "2020-09-01 07:10:58.360288"}, "entityCredential": {"id": "ccfba74f-d0ca-411d-bf0f-4dd33f9c2acd", "owner": "www.example.com/v1/org2", "type": "actuator", "uri": "www.example.com/v1/org2:shunyi:1"}, "entityMetadata": {"func": "Proximity"}}, "3": {"context": {"uid": "0e4ba9bd-50d5-48c5-aff3-c3b7e6d0dfdd", "issuer": "eyJhbGciOiJIUzI1NiIsInR5cCI6IkpXVCJ9.eyJ1c2VybmFtZSI6Im1vaGFtaW5lMTgiLCJwYXNzd29yZCI6IjE5OTEifQ.Q6JDqfYHVwzRYzGFLiFmfmFaD5cU3mEYjIx8Ft-XPic", "date": "2020-09-01 08:20:25.919659"}, "entityCredential": {"id": "0f748240-5027-4178-a0b9-1c6d39d56efa", "owner": "www.example.com/v1/org3", "type": "actuator", "uri": "www.example.com/v1/org3:shunyi:1"}, "entityMetadata": {"func": "Pressure"}}, "4": {"context": {"uid": "8767e628-0782-4b99-94d6-a145fe8fe858", "issuer": "eyJhbGciOiJIUzI1NiIsInR5cCI6IkpXVCJ9.eyJ1c2VybmFtZSI6Im1vaGFtaW5lMTgiLCJwYXNzd29yZCI6IjE5OTEifQ.Q6JDqfYHVwzRYzGFLiFmfmFaD5cU3mEYjIx8Ft-XPic", "date": "2020-09-02 08:55:24.545434"}, "entityCredential": {"id": "a29629e0-0c9e-4517-8ddc-036c49d52ccc", "owner": "www.example.com/v1/org1", "type": "sensor", "uri": "www.example.com/v1/org1:shunyi:5"}, "entityMetadata": {"func": "Light"}}, "5": {"context": {"uid": "82257669-5219-4fce-9c65-6cced1735d84", "issuer": "eyJhbGciOiJIUzI1NiIsInR5cCI6IkpXVCJ9.eyJ1c2VybmFtZSI6Im1vaGFtaW5lMTgiLCJwYXNzd29yZCI6IjE5OTEifQ.Q6JDqfYHVwzRYzGFLiFmfmFaD5cU3mEYjIx8Ft-XPic", "date": "2020-10-17 13:26:30.376072"}, "entityCredential": {"id": "4dfd6194-272b-4c73-ac81-1cec6ed82fff", "owner": "www.example.com/v1/org1", "type": "sensor", "uri": "www.example.com/v1/org1:shunyi:1234"}, "entityMetadata": {"func": "Pressure"}}, "6": {"context": {"uid": "12fe03e9-68d7-4667-9728-ed23393f9f2a", "issuer": "eyJhbGciOiJIUzI1NiIsInR5cCI6IkpXVCJ9.eyJ1c2VybmFtZSI6Im1vaGFtaW5lMTgiLCJwYXNzd29yZCI6IjE5OTEifQ.Q6JDqfYHVwzRYzGFLiFmfmFaD5cU3mEYjIx8Ft-XPic", "date": "2020-10-17 13:31:05.478807"}, "entityCredential": {"id": "26a92f8a-c882-4030-9d9d-b9d7f08ce8b3", "owner": "www.example.com/v1/org2", "type": "device", "uri": "www.example.com/v1/org2:haidin:*"}, "entityMetadata": {"func": "Proximity"}}, "7": {"context": {"uid": "1b9ebf2d-58b5-4078-ac47-1e753b47a5b4", "issuer": "eyJhbGciOiJIUzI1NiIsInR5cCI6IkpXVCJ9.eyJ1c2VybmFtZSI6Im1vaGFtaW5lMTgiLCJwYXNzd29yZCI6IjE5OTEifQ.Q6JDqfYHVwzRYzGFLiFmfmFaD5cU3mEYjIx8Ft-XPic", "date": "2020-10-17 13:34:03.376982"}, "entityCredential": {"id": "aeb4aae6-56be-4063-974e-582a880b5f21", "owner": "www.example.com/v1/org3", "type": "actuator", "uri": "www.example.com/v1/org1:hangzhou:*"}, "entityMetadata": {"func": "temperature"}}, "8": {"context": {"uid": "b73eaf54-da02-47fe-ba9d-fea20b084084", "issuer": "eyJhbGciOiJIUzI1NiIsInR5cCI6IkpXVCJ9.eyJ1c2VybmFtZSI6Im1vaGFtaW5lMTgiLCJwYXNzd29yZCI6IjE5OTEifQ.Q6JDqfYHVwzRYzGFLiFmfmFaD5cU3mEYjIx8Ft-XPic", "date": "2020-10-17 13:38:53.604582"}, "entityCredential": {"id": "cc44e449-8c08-4c69-b159-ebe640dddc1f", "owner": "www.example.com/v1/org1", "type": "actuator", "uri": "www.example.com/v1/org2:xb:123"}, "entityMetadata": {"func": "Light"}}, "9": {"context": {"uid": "5835a00a-05d8-4f8b-ba79-74c96a13c1a9", "issuer": "eyJhbGciOiJIUzI1NiIsInR5cCI6IkpXVCJ9.eyJ1c2VybmFtZSI6Im1vaGFtaW5lMTgiLCJwYXNzd29yZCI6IjE5OTEifQ.Q6JDqfYHVwzRYzGFLiFmfmFaD5cU3mEYjIx8Ft-XPic", "date": "2020-10-17 13:39:33.182846"}, "entityCredential": {"id": "f0611f92-b579-4ab5-af52-f2a8022ae30d", "owner": "www.example.com/v1/org1", "type": "device", "uri": "www.example.com/v1/org1:haidin:dd"}, "entityMetadata": {"func": "Pressure"}}, "10": {"context": {"uid": "b2694d3a-db06-4e85-9e50-22bb4f704b26", "issuer": "eyJhbGciOiJIUzI1NiIsInR5cCI6IkpXVCJ9.eyJ1c2VybmFtZSI6Im1vaGFtaW5lMTgiLCJwYXNzd29yZCI6IjE5OTEifQ.Q6JDqfYHVwzRYzGFLiFmfmFaD5cU3mEYjIx8Ft-XPic", "date": "2020-10-17 13:59:50.811490"}, "entityCredential": {"id": "68942532-ac04-4868-951a-8b40091c6232", "owner": "www.example.com/v1/org2", "type": "actuator", "uri": "www.example.com/v1/org2:hangzhou:*"}, "entityMetadata": {"func": "Smoke"}}, "11": {"context": {"uid": "08170a60-08d0-494f-8e42-a8d2f38fc880", "issuer": "eyJhbGciOiJIUzI1NiIsInR5cCI6IkpXVCJ9.eyJ1c2VybmFtZSI6Im1vaGFtaW5lMTgiLCJwYXNzd29yZCI6IjE5OTEifQ.Q6JDqfYHVwzRYzGFLiFmfmFaD5cU3mEYjIx8Ft-XPic", "date": "2020-10-17 14:56:18.987283"}, "entityCredential": {"id": "c6fcc722-8c48-434d-b94f-316bdc58d7cd", "owner": "www.example.com/v1/org3", "type": "sensor", "uri": "www.example.com/v1/org3:haidin:1"}, "entityMetadata": {"func": "Proximity"}}, "12": {"context": {"uid": "1c5d5374-7f9b-4b34-bf9a-3aafa50edad9", "issuer": "eyJhbGciOiJIUzI1NiIsInR5cCI6IkpXVCJ9.eyJ1c2VybmFtZSI6Im1vaGFtaW5lMTgiLCJwYXNzd29yZCI6IjE5OTEifQ.Q6JDqfYHVwzRYzGFLiFmfmFaD5cU3mEYjIx8Ft-XPic", "date": "2020-10-17 14:56:30.557945"}, "entityCredential": {"id": "d80b4f30-ef66-4002-a84c-fc57be7a6775", "owner": "www.example.com/v1/org2", "type": "device", "uri": "www.example.com/v1/org2:hangzhou:123"}, "entityMetadata": {"func": "Pressure"}}, "13": {"context": {"uid": "db27df00-000e-4980-9cc3-bf6861285f27", "issuer": "eyJhbGciOiJIUzI1NiIsInR5cCI6IkpXVCJ9.eyJ1c2VybmFtZSI6Im1vaGFtaW5lMTgiLCJwYXNzd29yZCI6IjE5OTEifQ.Q6JDqfYHVwzRYzGFLiFmfmFaD5cU3mEYjIx8Ft-XPic", "date": "2020-10-17 14:56:42.972655"}, "entityCredential": {"id": "8641a417-0b06-4ee4-a123-ddeacfa06201", "owner": "www.example.com/v1/org3", "type": "device", "uri": "www.example.com/v1/org3:haidian:wsdf"}, "entityMetadata": {"func": "Pressure"}}, "14": {"context": {"uid": "0d516271-007b-4d20-92b4-8cdfe6a22ae0", "issuer": "eyJhbGciOiJIUzI1NiIsInR5cCI6IkpXVCJ9.eyJ1c2VybmFtZSI6Im1vaGFtaW5lMTgiLCJwYXNzd29yZCI6IjE5OTEifQ.Q6JDqfYHVwzRYzGFLiFmfmFaD5cU3mEYjIx8Ft-XPic", "date": "2020-10-17 14:56:53.361249"}, "entityCredential": {"id": "94016563-c988-4bf0-9455-36e08f219004", "owner": "www.example.com/v1/org3", "type": "actuator", "uri": "www.example.com/v1/org3:xb:wsdf"}, "entityMetadata": {"func": "Smoke"}}, "15": {"context": {"uid": "fb921f8e-3a2d-400e-9230-079fa6e9ce82", "issuer": "eyJhbGciOiJIUzI1NiIsInR5cCI6IkpXVCJ9.eyJ1c2VybmFtZSI6Im1vaGFtaW5lMTgiLCJwYXNzd29yZCI6IjE5OTEifQ.Q6JDqfYHVwzRYzGFLiFmfmFaD5cU3mEYjIx8Ft-XPic", "date": "2020-10-17 15:33:31.565979"}, "entityCredential": {"id": "80e6a455-909f-4df0-8345-8d376855aa8e", "owner": "www.example.com/v1/org1", "type": "device", "uri": "www.example.com/v1/org3:qsdf:*"}, "entityMetadata": {"func": "temperature"}}, "16": {"context": {"uid": "07112599-1539-45fa-96de-3b037cff02df", "issuer": "eyJhbGciOiJIUzI1NiIsInR5cCI6IkpXVCJ9.eyJ1c2VybmFtZSI6Im1vaGFtaW5lMTgiLCJwYXNzd29yZCI6IjE5OTEifQ.Q6JDqfYHVwzRYzGFLiFmfmFaD5cU3mEYjIx8Ft-XPic", "date": "2020-10-17 15:44:18.438978"}, "entityCredential": {"id": "571506bf-aa81-42d3-8ace-a78f2e495a5e", "owner": "www.example.com/v1/org3", "type": "sensor", "uri": "www.example.com/v1/org3:sdfgh:dvb"}, "entityMetadata": {"func": "Pressure"}}, "17": {"context": {"uid": "9133aaac-e640-4d9c-a5b6-82e36fb3b8e6", "issuer": "eyJhbGciOiJIUzI1NiIsInR5cCI6IkpXVCJ9.eyJ1c2VybmFtZSI6Im1vaGFtaW5lMTgiLCJwYXNzd29yZCI6IjE5OTEifQ.Q6JDqfYHVwzRYzGFLiFmfmFaD5cU3mEYjIx8Ft-XPic", "date": "2020-10-17 15:44:55.478097"}, "entityCredential": {"id": "ab92d2d9-04a6-4cbd-b347-aeb68ec888c9", "owner": "www.example.com/v1/org2", "type": "actuator", "uri": "www.example.com/v1/org2:ffd:ddf"}, "entityMetadata": {"func": "Light"}}, "18": {"context": {"uid": "ddc314a7-be5f-41b3-9148-86c95674d807", "issuer": "eyJhbGciOiJIUzI1NiIsInR5cCI6IkpXVCJ9.eyJ1c2VybmFtZSI6Im1vaGFtaW5lMTgiLCJwYXNzd29yZCI6IjE5OTEifQ.Q6JDqfYHVwzRYzGFLiFmfmFaD5cU3mEYjIx8Ft-XPic", "date": "2020-10-18 09:33:46.680233"}, "entityCredential": {"id": "9cda53d5-8307-46f5-b8f2-fd1042988c34", "owner": "www.example.com/v1/org1", "type": "sensor", "uri": "www.example.com/v1/org1:shunyi:wsdf"}, "entityMetadata": {"func": "temperature"}}, "19": {"context": {"uid": "1b34b830-b562-49be-b635-2ad7e4ced8bc", "issuer": "eyJhbGciOiJIUzI1NiIsInR5cCI6IkpXVCJ9.eyJ1c2VybmFtZSI6Im1vaGFtaW5lMTgiLCJwYXNzd29yZCI6IjE5OTEifQ.Q6JDqfYHVwzRYzGFLiFmfmFaD5cU3mEYjIx8Ft-XPic", "date": "2020-10-19 10:33:48.381958"}, "entityCredential": {"id": "30308f56-91be-4624-8f21-596e25273726", "owner": "www.example.com/v1/org3", "type": "device", "uri": "www.example.com/v1/org3:alger:one"}, "entityMetadata": {"func": "Smoke"}}}, "services": {"1": {"context": {"id": "3ae4e8f4-c81d-4923-82c1-f7c61bf81e7b", "issuer": "eyJhbGciOiJIUzI1NiIsInR5cCI6IkpXVCJ9.eyJ1c2VybmFtZSI6Im1vaGFtaW5lMTgiLCJwYXNzd29yZCI6IjE5OTEifQ.Q6JDqfYHVwzRYzGFLiFmfmFaD5cU3mEYjIx8Ft-XPic", "date": "2020-09-01 09:35:42.342983"}, "serviceCredential": {"name": "city temperature monitoring", "service_init": "www.example.com/v1/org1"}, "metadata": {"sm_number": "3", "req_quota": "600"}}, "2": {"context": {"id": "1b104a54-49c1-43d7-9a3b-b7eb459f0896", "issuer": "eyJhbGciOiJIUzI1NiIsInR5cCI6IkpXVCJ9.eyJ1c2VybmFtZSI6Im1vaGFtaW5lMTgiLCJwYXNzd29yZCI6IjE5OTEifQ.Q6JDqfYHVwzRYzGFLiFmfmFaD5cU3mEYjIx8Ft-XPic", "date": "2020-09-01 09:36:12.572712"}, "serviceCredential": {"name": "City Light monitoring", "service_init": "www.example.com/v1/org2"}, "metadata": {"sm_number": "4", "req_quota": "300"}}, "3": {"context": {"id": "bc79e97d-ba1e-4327-b9f3-87713c0c6e5e", "issuer": "eyJhbGciOiJIUzI1NiIsInR5cCI6IkpXVCJ9.eyJ1c2VybmFtZSI6Im1vaGFtaW5lMTgiLCJwYXNzd29yZCI6IjE5OTEifQ.Q6JDqfYHVwzRYzGFLiFmfmFaD5cU3mEYjIx8Ft-XPic", "date": "2020-09-01 10:59:02.782992"}, "serviceCredential": {"name": "City smoke monitoring", "service_init": "www.example.com/v1/org3"}, "metadata": {"sm_number": "3", "req_quota": "900"}}, "4": {"context": {"id": "d3e00e4e-6731-44b2-abd5-80058af05569", "issuer": "eyJhbGciOiJIUzI1NiIsInR5cCI6IkpXVCJ9.eyJ1c2VybmFtZSI6Im1vaGFtaW5lMTgiLCJwYXNzd29yZCI6IjE5OTEifQ.Q6JDqfYHVwzRYzGFLiFmfmFaD5cU3mEYjIx8Ft-XPic", "date": "2020-10-17 14:07:27.887634"}, "serviceCredential": {"name": "City transportation monitoring", "service_init": "www.example.com/v1/org2"}, "metadata": {"sm_number": "3", "req_quota": "100"}}, "5": {"context": {"id": "c44eb548-cc73-4c43-a640-97520a8ecc36", "issuer": "eyJhbGciOiJIUzI1NiIsInR5cCI6IkpXVCJ9.eyJ1c2VybmFtZSI6Im1vaGFtaW5lMTgiLCJwYXNzd29yZCI6IjE5OTEifQ.Q6JDqfYHVwzRYzGFLiFmfmFaD5cU3mEYjIx8Ft-XPic", "date": "2020-10-17 14:08:45.574077"}, "serviceCredential": {"name": "City something", "service_init": "www.example.com/v1/org1"}, "metadata": {"sm_number": "2", "req_quota": "100"}}, "6": {"context": {"id": "3129b71c-ed55-40aa-929a-14963628e42f", "issuer": "eyJhbGciOiJIUzI1NiIsInR5cCI6IkpXVCJ9.eyJ1c2VybmFtZSI6Im1vaGFtaW5lMTgiLCJwYXNzd29yZCI6IjE5OTEifQ.Q6JDqfYHVwzRYzGFLiFmfmFaD5cU3mEYjIx8Ft-XPic", "date": "2020-10-17 14:57:19.428740"}, "serviceCredential": {"name": "City one", "service_init": "www.example.com/v1/org1"}, "metadata": {"sm_number": "2", "req_quota": "100"}}, "7": {"context": {"id": "ec4f8f62-3a60-4fe2-ad9f-946604cdf366", "issuer": "eyJhbGciOiJIUzI1NiIsInR5cCI6IkpXVCJ9.eyJ1c2VybmFtZSI6Im1vaGFtaW5lMTgiLCJwYXNzd29yZCI6IjE5OTEifQ.Q6JDqfYHVwzRYzGFLiFmfmFaD5cU3mEYjIx8Ft-XPic", "date": "2020-10-17 14:57:28.596264"}, "serviceCredential": {"name": "City two", "service_init": "www.example.com/v1/org2"}, "metadata": {"sm_number": "2", "req_quota": "100"}}, "8": {"context": {"id": "311af797-b4e7-4711-aa49-1178c8bb542a", "issuer": "eyJhbGciOiJIUzI1NiIsInR5cCI6IkpXVCJ9.eyJ1c2VybmFtZSI6Im1vaGFtaW5lMTgiLCJwYXNzd29yZCI6IjE5OTEifQ.Q6JDqfYHVwzRYzGFLiFmfmFaD5cU3mEYjIx8Ft-XPic", "date": "2020-10-17 14:57:38.698842"}, "serviceCredential": {"name": "City three", "service_init": "www.example.com/v1/org3"}, "metadata": {"sm_number": "2", "req_quota": "100"}}, "9": {"context": {"id": "791f90d1-bfbb-45f1-ab56-7a3b4fd555c3", "issuer": "eyJhbGciOiJIUzI1NiIsInR5cCI6IkpXVCJ9.eyJ1c2VybmFtZSI6Im1vaGFtaW5lMTgiLCJwYXNzd29yZCI6IjE5OTEifQ.Q6JDqfYHVwzRYzGFLiFmfmFaD5cU3mEYjIx8Ft-XPic", "date": "2020-10-17 14:57:48.113381"}, "serviceCredential": {"name": "City four", "service_init": "www.example.com/v1/org1"}, "metadata": {"sm_number": "2", "req_quota": "100"}}, "10": {"context": {"id": "6747499d-a9b2-48e5-88e7-2c22e3f69b9b", "issuer": "eyJhbGciOiJIUzI1NiIsInR5cCI6IkpXVCJ9.eyJ1c2VybmFtZSI6Im1vaGFtaW5lMTgiLCJwYXNzd29yZCI6IjE5OTEifQ.Q6JDqfYHVwzRYzGFLiFmfmFaD5cU3mEYjIx8Ft-XPic", "date": "2020-10-17 15:35:28.826686"}, "serviceCredential": {"name": "City six", "service_init": "www.example.com/v1/org1"}, "metadata": {"sm_number": "2", "req_quota": "100"}}}, "profiles": {"1": {"context": {"id": "dc77e9a0-cf2a-46fd-9693-51c6bc4ec188", "issuer": "eyJhbGciOiJIUzI1NiIsInR5cCI6IkpXVCJ9.eyJ1c2VybmFtZSI6Im1vaGFtaW5lMTgiLCJwYXNzd29yZCI6IjE5OTEifQ.Q6JDqfYHVwzRYzGFLiFmfmFaD5cU3mEYjIx8Ft-XPic", "date": "2020-09-01 11:10:02.051700"}, "profileCredential": {"asset_id": "ee35a376-17f0-4aac-bc9f-7f28f823c20f", "service_id": "3ae4e8f4-c81d-4923-82c1-f7c61bf81e7b"}}, "2": {"context": {"id": "74c4dc27-fa13-4823-87be-9e3b0b513bfe", "issuer": "eyJhbGciOiJIUzI1NiIsInR5cCI6IkpXVCJ9.eyJ1c2VybmFtZSI6Im1vaGFtaW5lMTgiLCJwYXNzd29yZCI6IjE5OTEifQ.Q6JDqfYHVwzRYzGFLiFmfmFaD5cU3mEYjIx8Ft-XPic", "date": "2020-09-01 11:12:26.022935"}, "profileCredential": {"asset_id": "0e4ba9bd-50d5-48c5-aff3-c3b7e6d0dfdd", "service_id": "bc79e97d-ba1e-4327-b9f3-87713c0c6e5e"}}, "3": {"context": {"id": "1e3d6fcb-4e69-43b8-a2bd-2021686f4111", "issuer": "eyJhbGciOiJIUzI1NiIsInR5cCI6IkpXVCJ9.eyJ1c2VybmFtZSI6Im1vaGFtaW5lMTgiLCJwYXNzd29yZCI6IjE5OTEifQ.Q6JDqfYHVwzRYzGFLiFmfmFaD5cU3mEYjIx8Ft-XPic", "date": "2020-09-01 19:04:22.328382"}, "profileCredential": {"asset_id": "ed4e52cf-6b83-4076-b0e1-172519781d31", "service_id": "3ae4e8f4-c81d-4923-82c1-f7c61bf81e7b"}}, "4": {"context": {"id": "f4fc814a-4356-4886-abad-bf426cd272da", "issuer": "eyJhbGciOiJIUzI1NiIsInR5cCI6IkpXVCJ9.eyJ1c2VybmFtZSI6Im1vaGFtaW5lMTgiLCJwYXNzd29yZCI6IjE5OTEifQ.Q6JDqfYHVwzRYzGFLiFmfmFaD5cU3mEYjIx8Ft-XPic", "date": "2020-09-02 08:55:37.604181"}, "profileCredential": {"asset_id": "8767e628-0782-4b99-94d6-a145fe8fe858", "service_id": "1b104a54-49c1-43d7-9a3b-b7eb459f0896"}}, "5": {"context": {"id": "4e016bf8-8a5f-4c1d-af21-30bc6698ce27", "issuer": "eyJhbGciOiJIUzI1NiIsInR5cCI6IkpXVCJ9.eyJ1c2VybmFtZSI6Im1vaGFtaW5lMTgiLCJwYXNzd29yZCI6IjE5OTEifQ.Q6JDqfYHVwzRYzGFLiFmfmFaD5cU3mEYjIx8Ft-XPic", "date": "2020-10-17 14:12:48.201955"}, "profileCredential": {"asset_id": "b73eaf54-da02-47fe-ba9d-fea20b084084", "service_id": "c44eb548-cc73-4c43-a640-97520a8ecc36"}}, "6": {"context": {"id": "4f414e24-436d-4d25-9004-97384791a196", "issuer": "eyJhbGciOiJIUzI1NiIsInR5cCI6IkpXVCJ9.eyJ1c2VybmFtZSI6Im1vaGFtaW5lMTgiLCJwYXNzd29yZCI6IjE5OTEifQ.Q6JDqfYHVwzRYzGFLiFmfmFaD5cU3mEYjIx8Ft-XPic", "date": "2020-10-17 14:41:08.122185"}, "profileCredential": {"asset_id": "b2694d3a-db06-4e85-9e50-22bb4f704b26", "service_id": "c44eb548-cc73-4c43-a640-97520a8ecc36"}}, "7": {"context": {"id": "f9ff0e59-8402-4c26-9956-f95c692ffa04", "issuer": "eyJhbGciOiJIUzI1NiIsInR5cCI6IkpXVCJ9.eyJ1c2VybmFtZSI6Im1vaGFtaW5lMTgiLCJwYXNzd29yZCI6IjE5OTEifQ.Q6JDqfYHVwzRYzGFLiFmfmFaD5cU3mEYjIx8Ft-XPic", "date": "2020-10-17 14:58:02.492203"}, "profileCredential": {"asset_id": "0d516271-007b-4d20-92b4-8cdfe6a22ae0", "service_id": "3129b71c-ed55-40aa-929a-14963628e42f"}}, "8": {"context": {"id": "b04f42f9-7786-4e47-bb22-2592b8163585", "issuer": "eyJhbGciOiJIUzI1NiIsInR5cCI6IkpXVCJ9.eyJ1c2VybmFtZSI6Im1vaGFtaW5lMTgiLCJwYXNzd29yZCI6IjE5OTEifQ.Q6JDqfYHVwzRYzGFLiFmfmFaD5cU3mEYjIx8Ft-XPic", "date": "2020-10-17 14:58:08.118525"}, "profileCredential": {"asset_id": "db27df00-000e-4980-9cc3-bf6861285f27", "service_id": "ec4f8f62-3a60-4fe2-ad9f-946604cdf366"}}, "9": {"context": {"id": "cd02078a-e434-4dd6-a252-3746561ccde5", "issuer": "eyJhbGciOiJIUzI1NiIsInR5cCI6IkpXVCJ9.eyJ1c2VybmFtZSI6Im1vaGFtaW5lMTgiLCJwYXNzd29yZCI6IjE5OTEifQ.Q6JDqfYHVwzRYzGFLiFmfmFaD5cU3mEYjIx8Ft-XPic", "date": "2020-10-17 14:58:13.243818"}, "profileCredential": {"asset_id": "1c5d5374-7f9b-4b34-bf9a-3aafa50edad9", "service_id": "3ae4e8f4-c81d-4923-82c1-f7c61bf81e7b"}}, "10": {"context": {"id": "9f91ee85-15ad-49a0-b14f-84caa043d812", "issuer": "eyJhbGciOiJIUzI1NiIsInR5cCI6IkpXVCJ9.eyJ1c2VybmFtZSI6Im1vaGFtaW5lMTgiLCJwYXNzd29yZCI6IjE5OTEifQ.Q6JDqfYHVwzRYzGFLiFmfmFaD5cU3mEYjIx8Ft-XPic", "date": "2020-10-17 14:58:19.370169"}, "profileCredential": {"asset_id": "1c5d5374-7f9b-4b34-bf9a-3aafa50edad9", "service_id": "311af797-b4e7-4711-aa49-1178c8bb542a"}}, "11": {"context": {"id": "82c73228-d2e2-422a-a3b7-ac549bfbda9d", "issuer": "eyJhbGciOiJIUzI1NiIsInR5cCI6IkpXVCJ9.eyJ1c2VybmFtZSI6Im1vaGFtaW5lMTgiLCJwYXNzd29yZCI6IjE5OTEifQ.Q6JDqfYHVwzRYzGFLiFmfmFaD5cU3mEYjIx8Ft-XPic", "date": "2020-10-17 14:58:55.080211"}, "profileCredential": {"asset_id": "b73eaf54-da02-47fe-ba9d-fea20b084084", "service_id": "791f90d1-bfbb-45f1-ab56-7a3b4fd555c3"}}, "12": {"context": {"id": "bce28ac0-a773-4256-877b-3410e28587ab", "issuer": "eyJhbGciOiJIUzI1NiIsInR5cCI6IkpXVCJ9.eyJ1c2VybmFtZSI6Im1vaGFtaW5lMTgiLCJwYXNzd29yZCI6IjE5OTEifQ.Q6JDqfYHVwzRYzGFLiFmfmFaD5cU3mEYjIx8Ft-XPic", "date": "2020-10-17 15:36:06.884863"}, "profileCredential": {"asset_id": "08170a60-08d0-494f-8e42-a8d2f38fc880", "service_id": "6747499d-a9b2-48e5-88e7-2c22e3f69b9b"}}, "13": {"context": {"id": "3c52ebcb-60fb-4d90-9e8f-c565b00fc7a5", "issuer": "eyJhbGciOiJIUzI1NiIsInR5cCI6IkpXVCJ9.eyJ1c2VybmFtZSI6Im1vaGFtaW5lMTgiLCJwYXNzd29yZCI6IjE5OTEifQ.Q6JDqfYHVwzRYzGFLiFmfmFaD5cU3mEYjIx8Ft-XPic", "date": "2020-10-17 16:58:01.095940"}, "profileCredential": {"asset_id": "b2694d3a-db06-4e85-9e50-22bb4f704b26", "service_id": "6747499d-a9b2-48e5-88e7-2c22e3f69b9b"}}, "14": {"context": {"id": "dc857a35-c929-4160-a18e-cf0120f78727", "issuer": "eyJhbGciOiJIUzI1NiIsInR5cCI6IkpXVCJ9.eyJ1c2VybmFtZSI6Im1vaGFtaW5lMTgiLCJwYXNzd29yZCI6IjE5OTEifQ.Q6JDqfYHVwzRYzGFLiFmfmFaD5cU3mEYjIx8Ft-XPic", "date": "2020-10-17 17:05:16.228828"}, "profileCredential": {"asset_id": "9133aaac-e640-4d9c-a5b6-82e36fb3b8e6", "service_id": "791f90d1-bfbb-45f1-ab56-7a3b4fd555c3"}}, "15": {"context": {"id": "cb679a0d-1892-4a34-b2f4-0a72b42dfee4", "issuer": "eyJhbGciOiJIUzI1NiIsInR5cCI6IkpXVCJ9.eyJ1c2VybmFtZSI6Im1vaGFtaW5lMTgiLCJwYXNzd29yZCI6IjE5OTEifQ.Q6JDqfYHVwzRYzGFLiFmfmFaD5cU3mEYjIx8Ft-XPic", "date": "2020-10-17 17:07:44.832328"}, "profileCredential": {"asset_id": "8767e628-0782-4b99-94d6-a145fe8fe858", "service_id": "ec4f8f62-3a60-4fe2-ad9f-946604cdf366"}}, "16": {"context": {"id": "bfe2ad30-baef-4d9e-85f3-ba9f8bdcee3f", "issuer": "eyJhbGciOiJIUzI1NiIsInR5cCI6IkpXVCJ9.eyJ1c2VybmFtZSI6Im1vaGFtaW5lMTgiLCJwYXNzd29yZCI6IjE5OTEifQ.Q6JDqfYHVwzRYzGFLiFmfmFaD5cU3mEYjIx8Ft-XPic", "date": "2020-10-17 17:19:11.389596"}, "profileCredential": {"asset_id": "b73eaf54-da02-47fe-ba9d-fea20b084084", "service_id": "3129b71c-ed55-40aa-929a-14963628e42f"}}, "17": {"context": {"id": "ba198502-9102-403d-8242-27d8d5d9cdee", "issuer": "eyJhbGciOiJIUzI1NiIsInR5cCI6IkpXVCJ9.eyJ1c2VybmFtZSI6Im1vaGFtaW5lMTgiLCJwYXNzd29yZCI6IjE5OTEifQ.Q6JDqfYHVwzRYzGFLiFmfmFaD5cU3mEYjIx8Ft-XPic", "date": "2020-10-17 19:36:39.144360"}, "profileCredential": {"asset_id": "ed4e52cf-6b83-4076-b0e1-172519781d31", "service_id": "3129b71c-ed55-40aa-929a-14963628e42f"}}, "18": {"context": {"id": "c282d4eb-420a-4dbf-8a19-a6e8a5027892", "issuer": "eyJhbGciOiJIUzI1NiIsInR5cCI6IkpXVCJ9.eyJ1c2VybmFtZSI6Im1vaGFtaW5lMTgiLCJwYXNzd29yZCI6IjE5OTEifQ.Q6JDqfYHVwzRYzGFLiFmfmFaD5cU3mEYjIx8Ft-XPic", "date": "2020-10-17 19:40:20.691031"}, "profileCredential": {"asset_id": "0e4ba9bd-50d5-48c5-aff3-c3b7e6d0dfdd", "service_id": "ec4f8f62-3a60-4fe2-ad9f-946604cdf366"}}, "19": {"context": {"id": "5301763d-5f16-4a81-ab92-5cc0a4f4999f", "issuer": "eyJhbGciOiJIUzI1NiIsInR5cCI6IkpXVCJ9.eyJ1c2VybmFtZSI6Im1vaGFtaW5lMTgiLCJwYXNzd29yZCI6IjE5OTEifQ.Q6JDqfYHVwzRYzGFLiFmfmFaD5cU3mEYjIx8Ft-XPic", "date": "2020-10-19 10:34:08.688537"}, "profileCredential": {"asset_id": "1b34b830-b562-49be-b635-2ad7e4ced8bc", "service_id": "6747499d-a9b2-48e5-88e7-2c22e3f69b9b"}}}, "statements": {"1": {"context": {"sid": "6ae908da-726c-40f1-8b35-e97f0ec688dd", "issuer": "eyJhbGciOiJIUzI1NiIsInR5cCI6IkpXVCJ9.eyJ1c2VybmFtZSI6Im1vaGFtaW5lMTgiLCJwYXNzd29yZCI6IjE5OTEifQ.Q6JDqfYHVwzRYzGFLiFmfmFaD5cU3mEYjIx8Ft-XPic", "date": "2020-09-02 10:30:33.779983", "principal": "6ae908da-726c-40f1-8b35-e97f0ec688dd"}, "statementCredential": {"profile_id": "dc77e9a0-cf2a-46fd-9693-51c6bc4ec188", "action": "read", "uri": "www.example.com/v1/org1:haidian:*"}}, "2": {"context": {"sid": "e71ee250-49ee-4b83-b3f5-f8a2c00288e4", "issuer": "eyJhbGciOiJIUzI1NiIsInR5cCI6IkpXVCJ9.eyJ1c2VybmFtZSI6Im1vaGFtaW5lMTgiLCJwYXNzd29yZCI6IjE5OTEifQ.Q6JDqfYHVwzRYzGFLiFmfmFaD5cU3mEYjIx8Ft-XPic", "date": "2020-09-02 10:31:16.144406", "principal": "e71ee250-49ee-4b83-b3f5-f8a2c00288e4"}, "statementCredential": {"profile_id": "1e3d6fcb-4e69-43b8-a2bd-2021686f4111", "action": "write", "uri": "www.example.com/v1/org2:shunyi:1"}}, "3": {"context": {"sid": "6955508b-e7e6-4103-b4ad-ab31d96be406", "issuer": "eyJhbGciOiJIUzI1NiIsInR5cCI6IkpXVCJ9.eyJ1c2VybmFtZSI6Im1vaGFtaW5lMTgiLCJwYXNzd29yZCI6IjE5OTEifQ.Q6JDqfYHVwzRYzGFLiFmfmFaD5cU3mEYjIx8Ft-XPic", "date": "2020-09-02 10:35:00.789255", "principal": "6955508b-e7e6-4103-b4ad-ab31d96be406"}, "statementCredential": {"profile_id": "f4fc814a-4356-4886-abad-bf426cd272da", "action": "read_write", "uri": "www.example.com/v1/org1:shunyi:5"}}, "4": {"context": {"sid": "23af0445-5f24-44cb-83ec-236fa4cb4dad", "issuer": "eyJhbGciOiJIUzI1NiIsInR5cCI6IkpXVCJ9.eyJ1c2VybmFtZSI6Im1vaGFtaW5lMTgiLCJwYXNzd29yZCI6IjE5OTEifQ.Q6JDqfYHVwzRYzGFLiFmfmFaD5cU3mEYjIx8Ft-XPic", "date": "2020-10-17 14:14:38.802281", "principal": "23af0445-5f24-44cb-83ec-236fa4cb4dad"}, "statementCredential": {"profile_id": "4e016bf8-8a5f-4c1d-af21-30bc6698ce27", "action": "read_write", "uri": "www.example.com/v1/org2:xb:123"}}, "5": {"context": {"sid": "75f6efeb-dbde-4671-90b6-8821121d5d31", "issuer": "eyJhbGciOiJIUzI1NiIsInR5cCI6IkpXVCJ9.eyJ1c2VybmFtZSI6Im1vaGFtaW5lMTgiLCJwYXNzd29yZCI6IjE5OTEifQ.Q6JDqfYHVwzRYzGFLiFmfmFaD5cU3mEYjIx8Ft-XPic", "date": "2020-10-17 14:58:32.122898", "principal": "75f6efeb-dbde-4671-90b6-8821121d5d31"}, "statementCredential": {"profile_id": "f9ff0e59-8402-4c26-9956-f95c692ffa04", "action": "read", "uri": "www.example.com/v1/org3:xb:wsdf"}}, "6": {"context": {"sid": "4fed7028-874b-45f9-9eaa-19e7755d76c4", "issuer": "eyJhbGciOiJIUzI1NiIsInR5cCI6IkpXVCJ9.eyJ1c2VybmFtZSI6Im1vaGFtaW5lMTgiLCJwYXNzd29yZCI6IjE5OTEifQ.Q6JDqfYHVwzRYzGFLiFmfmFaD5cU3mEYjIx8Ft-XPic", "date": "2020-10-17 14:58:36.169129", "principal": "4fed7028-874b-45f9-9eaa-19e7755d76c4"}, "statementCredential": {"profile_id": "b04f42f9-7786-4e47-bb22-2592b8163585", "action": "read", "uri": "www.example.com/v1/org3:haidian:wsdf"}}, "7": {"context": {"sid": "e59bd6e5-ec2c-463d-9077-e5a20df9c0e5", "issuer": "eyJhbGciOiJIUzI1NiIsInR5cCI6IkpXVCJ9.eyJ1c2VybmFtZSI6Im1vaGFtaW5lMTgiLCJwYXNzd29yZCI6IjE5OTEifQ.Q6JDqfYHVwzRYzGFLiFmfmFaD5cU3mEYjIx8Ft-XPic", "date": "2020-10-17 14:58:41.037408", "principal": "e59bd6e5-ec2c-463d-9077-e5a20df9c0e5"}, "statementCredential": {"profile_id": "9f91ee85-15ad-49a0-b14f-84caa043d812", "action": "read", "uri": "www.example.com/v1/org2:hangzhou:123"}}, "8": {"context": {"sid": "0847ca95-a9b9-47fc-a30b-9025289d1a55", "issuer": "eyJhbGciOiJIUzI1NiIsInR5cCI6IkpXVCJ9.eyJ1c2VybmFtZSI6Im1vaGFtaW5lMTgiLCJwYXNzd29yZCI6IjE5OTEifQ.Q6JDqfYHVwzRYzGFLiFmfmFaD5cU3mEYjIx8Ft-XPic", "date": "2020-10-17 14:59:00.855541", "principal": "0847ca95-a9b9-47fc-a30b-9025289d1a55"}, "statementCredential": {"profile_id": "82c73228-d2e2-422a-a3b7-ac549bfbda9d", "action": "read", "uri": "www.example.com/v1/org2:xb:123"}}, "9": {"context": {"sid": "befbd4ea-4fdc-49f2-84a3-c5860b1f80d6", "issuer": "eyJhbGciOiJIUzI1NiIsInR5cCI6IkpXVCJ9.eyJ1c2VybmFtZSI6Im1vaGFtaW5lMTgiLCJwYXNzd29yZCI6IjE5OTEifQ.Q6JDqfYHVwzRYzGFLiFmfmFaD5cU3mEYjIx8Ft-XPic", "date": "2020-10-17 15:36:44.691025", "principal": "befbd4ea-4fdc-49f2-84a3-c5860b1f80d6"}, "statementCredential": {"profile_id": "bce28ac0-a773-4256-877b-3410e28587ab", "action": "write", "uri": "www.example.com/v1/org3:haidin:1"}}, "10": {"context": {"sid": "3f66bc6b-410c-4c97-88a9-3606e9ad0975", "issuer": "eyJhbGciOiJIUzI1NiIsInR5cCI6IkpXVCJ9.eyJ1c2VybmFtZSI6Im1vaGFtaW5lMTgiLCJwYXNzd29yZCI6IjE5OTEifQ.Q6JDqfYHVwzRYzGFLiFmfmFaD5cU3mEYjIx8Ft-XPic", "date": "2020-10-17 16:58:11.585540", "principal": "3f66bc6b-410c-4c97-88a9-3606e9ad0975"}, "statementCredential": {"profile_id": "3c52ebcb-60fb-4d90-9e8f-c565b00fc7a5", "action": "read", "uri": "www.example.com/v1/org2:hangzhou:*"}}, "11": {"context": {"sid": "3f345aad-70aa-49da-90ae-e8f85cb33e91", "issuer": "eyJhbGciOiJIUzI1NiIsInR5cCI6IkpXVCJ9.eyJ1c2VybmFtZSI6Im1vaGFtaW5lMTgiLCJwYXNzd29yZCI6IjE5OTEifQ.Q6JDqfYHVwzRYzGFLiFmfmFaD5cU3mEYjIx8Ft-XPic", "date": "2020-10-17 17:05:26.632423", "principal": "3f345aad-70aa-49da-90ae-e8f85cb33e91"}, "statementCredential": {"profile_id": "dc857a35-c929-4160-a18e-cf0120f78727", "action": "read", "uri": "www.example.com/v1/org2:ffd:ddf"}}, "12": {"context": {"sid": "fd71d0f0-5d3a-4b52-92d6-76b132c55193", "issuer": "eyJhbGciOiJIUzI1NiIsInR5cCI6IkpXVCJ9.eyJ1c2VybmFtZSI6Im1vaGFtaW5lMTgiLCJwYXNzd29yZCI6IjE5OTEifQ.Q6JDqfYHVwzRYzGFLiFmfmFaD5cU3mEYjIx8Ft-XPic", "date": "2020-10-17 17:07:54.155861", "principal": "fd71d0f0-5d3a-4b52-92d6-76b132c55193"}, "statementCredential": {"profile_id": "cb679a0d-1892-4a34-b2f4-0a72b42dfee4", "action": "read_write", "uri": "www.example.com/v1/org1:shunyi:5"}}, "13": {"context": {"sid": "5fc7ed68-1a1c-42fa-b42e-d2e32fea2ca6", "issuer": "eyJhbGciOiJIUzI1NiIsInR5cCI6IkpXVCJ9.eyJ1c2VybmFtZSI6Im1vaGFtaW5lMTgiLCJwYXNzd29yZCI6IjE5OTEifQ.Q6JDqfYHVwzRYzGFLiFmfmFaD5cU3mEYjIx8Ft-XPic", "date": "2020-10-17 17:19:20.884139", "principal": "5fc7ed68-1a1c-42fa-b42e-d2e32fea2ca6"}, "statementCredential": {"profile_id": "bfe2ad30-baef-4d9e-85f3-ba9f8bdcee3f", "action": "read", "uri": "www.example.com/v1/org2:xb:123"}}, "14": {"context": {"sid": "3f39ebd0-342d-4493-ba0d-38f0937c2dc1", "issuer": "eyJhbGciOiJIUzI1NiIsInR5cCI6IkpXVCJ9.eyJ1c2VybmFtZSI6Im1vaGFtaW5lMTgiLCJwYXNzd29yZCI6IjE5OTEifQ.Q6JDqfYHVwzRYzGFLiFmfmFaD5cU3mEYjIx8Ft-XPic", "date": "2020-10-17 19:36:51.514067", "principal": "3f39ebd0-342d-4493-ba0d-38f0937c2dc1"}, "statementCredential": {"profile_id": "ba198502-9102-403d-8242-27d8d5d9cdee", "action": "read", "uri": "www.example.com/v1/org2:shunyi:1"}}, "15": {"context": {"sid": "adbeeb54-b580-47e4-b49b-6123f8e379c1", "issuer": "eyJhbGciOiJIUzI1NiIsInR5cCI6IkpXVCJ9.eyJ1c2VybmFtZSI6Im1vaGFtaW5lMTgiLCJwYXNzd29yZCI6IjE5OTEifQ.Q6JDqfYHVwzRYzGFLiFmfmFaD5cU3mEYjIx8Ft-XPic", "date": "2020-10-17 19:40:33.801781", "principal": "adbeeb54-b580-47e4-b49b-6123f8e379c1"}, "statementCredential": {"profile_id": "c282d4eb-420a-4dbf-8a19-a6e8a5027892", "action": "read", "uri": "www.example.com/v1/org3:shunyi:1"}}, "16": {"context": {"sid": "6c97f0fa-4e5b-4c7f-aaca-46c8cb47d502", "issuer": "eyJhbGciOiJIUzI1NiIsInR5cCI6IkpXVCJ9.eyJ1c2VybmFtZSI6Im1vaGFtaW5lMTgiLCJwYXNzd29yZCI6IjE5OTEifQ.Q6JDqfYHVwzRYzGFLiFmfmFaD5cU3mEYjIx8Ft-XPic", "date": "2020-10-19 10:34:45.922765", "principal": "6c97f0fa-4e5b-4c7f-aaca-46c8cb47d502"}, "statementCredential": {"profile_id": "5301763d-5f16-4a81-ab92-5cc0a4f4999f", "action": "read_write", "uri": "www.example.com/v1/org3:alger:one"}}, "17": {"context": {"sid": "e82e5e7b-c902-4d10-acd0-03023c30fd61", "issuer": "eyJhbGciOiJIUzI1NiIsInR5cCI6IkpXVCJ9.eyJ1c2VybmFtZSI6Im1vaGFtaW5lMTgiLCJwYXNzd29yZCI6IjE5OTEifQ.Q6JDqfYHVwzRYzGFLiFmfmFaD5cU3mEYjIx8Ft-XPic", "date": "2020-10-19 11:14:23.000115", "principal": "e82e5e7b-c902-4d10-acd0-03023c30fd61"}, "statementCredential": {"profile_id": "74c4dc27-fa13-4823-87be-9e3b0b513bfe", "action": "write", "uri": "www.example.com/v1/org3:shunyi:1"}}}, "bigchaindb": {"1": {"operation": "CREATE", "tx_type": "ASSET", "BigDB_id": "518b7416ec65601f77b6248a7fc89b556b8ec420e44181e692d6e3290061923f", "prepar_time": {"start": "59:50.901496", "finish": "59:50.902496"}, "fulfill_time": {"start": "59:50.902496", "finish": "59:50.904496"}, "commit_time": {"start": "59:50.904496", "finish": "59:52.738601"}}, "2": {"operation": "CREATE", "tx_type": "SERVICE", "BigDB_id": "86d9cd1b9a4e7408d24b3422d6362afa1de555351c10bf1ce24887afa80f18e7", "prepar_time": {"start": "08:45.675083", "finish": "08:45.676083"}, "fulfill_time": {"start": "08:45.676083", "finish": "08:45.679083"}, "commit_time": {"start": "08:45.679083", "finish": "08:47.143167"}}, "3": {"operation": "CREATE", "tx_type": "PROFILE", "BigDB_id": "8443c5f014566ddd670761f93926f2467c3aa06265a91e534bf32d4c6b26001e", "prepar_time": {"start": "12:48.265958", "finish": "12:48.266958"}, "fulfill_time": {"start": "12:48.266958", "finish": "12:48.268959"}, "commit_time": {"start": "12:48.268959", "finish": "12:49.376022"}}, "4": {"operation": "CREATE", "tx_type": "STATEMENT", "BigDB_id": "ee4d919ba963b6c078fae70facabbb6e6e694ac110cf273e8286538745bbf105", "prepar_time": {"start": "14:38.844283", "finish": "14:38.845283"}, "fulfill_time": {"start": "14:38.845283", "finish": "14:38.849283"}, "commit_time": {"start": "14:38.849283", "finish": "14:40.281365"}}, "5": {"operation": "CREATE", "tx_type": "PROFILE", "BigDB_id": "fd0190e48235b2eb10b21b73dcad2c45f0f2d7e7bfaeeb89d4af5d0e3ccb2f1b", "prepar_time": {"start": "41:08.167187", "finish": "41:08.168187"}, "fulfill_time": {"start": "41:08.168187", "finish": "41:08.170187"}, "commit_time": {"start": "41:08.170187", "finish": "41:09.459261"}}, "6": {"operation": "CREATE", "tx_type": "ASSET", "BigDB_id": "98ba684ed801aef683b2ab71f9a17b8f35ae126af5a691f78aabe70f9248abac", "prepar_time": {"start": "56:19.138292", "finish": "56:19.140292"}, "fulfill_time": {"start": "56:19.140292", "finish": "56:19.144292"}, "commit_time": {"start": "56:19.144292", "finish": "56:20.610376"}}, "7": {"operation": "CREATE", "tx_type": "ASSET", "BigDB_id": "74407ad01039c663aa2071300ad7b67ca9a9a5af7446506e7b8ca4e6146df58d", "prepar_time": {"start": "56:30.687952", "finish": "56:30.688952"}, "fulfill_time": {"start": "56:30.688952", "finish": "56:30.690952"}, "commit_time": {"start": "56:30.690952", "finish": "56:31.802016"}}, "8": {"operation": "CREATE", "tx_type": "ASSET", "BigDB_id": "9db84a445720b71027ab35a3bf375dcce5ea821a79d8cc745f0b3d6aef80e772", "prepar_time": {"start": "56:43.093662", "finish": "56:43.094662"}, "fulfill_time": {"start": "56:43.094662", "finish": "56:43.100662"}, "commit_time": {"start": "56:43.100662", "finish": "56:44.010714"}}, "9": {"operation": "CREATE", "tx_type": "ASSET", "BigDB_id": "4914a62f572473966f529633df7a7852038f92bf50510b00e438c74a95943f06", "prepar_time": {"start": "56:53.455255", "finish": "56:53.456255"}, "fulfill_time": {"start": "56:53.456255", "finish": "56:53.458255"}, "commit_time": {"start": "56:53.458255", "finish": "56:54.190297"}}, "10": {"operation": "CREATE", "tx_type": "SERVICE", "BigDB_id": "574a10589a0991ac78353c4e203b3c21e52f83dee55e335439445d77b719414b", "prepar_time": {"start": "57:19.546747", "finish": "57:19.547747"}, "fulfill_time": {"start": "57:19.547747", "finish": "57:19.550747"}, "commit_time": {"start": "57:19.550747", "finish": "57:20.675811"}}, "11": {"operation": "CREATE", "tx_type": "SERVICE", "BigDB_id": "59404bd889ddddd122c2a0b6842d8e81920c244b919019ac0c2628efc9029ced", "prepar_time": {"start": "57:28.698270", "finish": "57:28.699270"}, "fulfill_time": {"start": "57:28.699270", "finish": "57:28.701270"}, "commit_time": {"start": "57:28.701270", "finish": "57:29.829335"}}, "12": {"operation": "CREATE", "tx_type": "SERVICE", "BigDB_id": "3c68d5935406d412dec5b10144e6ed587b9e2961f7e051d70c785883846ad7d2", "prepar_time": {"start": "57:38.793848", "finish": "57:38.794848"}, "fulfill_time": {"start": "57:38.794848", "finish": "57:38.796848"}, "commit_time": {"start": "57:38.796848", "finish": "57:40.010917"}}, "13": {"operation": "CREATE", "tx_type": "SERVICE", "BigDB_id": "3282e298568bff2241da919ceccd65c40f2c6b2d65a5460085264aebb6db666d", "prepar_time": {"start": "57:48.237388", "finish": "57:48.238388"}, "fulfill_time": {"start": "57:48.238388", "finish": "57:48.240388"}, "commit_time": {"start": "57:48.240388", "finish": "57:49.204443"}}, "14": {"operation": "CREATE", "tx_type": "PROFILE", "BigDB_id": "7b09f9ae124677f8b665dae98073e1dfa8b6ad290ffd6b9e2ec5733623931a40", "prepar_time": {"start": "58:02.565207", "finish": "58:02.566207"}, "fulfill_time": {"start": "58:02.566207", "finish": "58:02.569208"}, "commit_time": {"start": "58:02.569208", "finish": "58:03.455258"}}, "15": {"operation": "CREATE", "tx_type": "PROFILE", "BigDB_id": "074083aa6e94e89b82614a571dca905ce559f06b09b1151c2cce2b3ea0ffca37", "prepar_time": {"start": "58:08.188529", "finish": "58:08.189529"}, "fulfill_time": {"start": "58:08.189529", "finish": "58:08.191529"}, "commit_time": {"start": "58:08.191529", "finish": "58:08.568551"}}, "16": {"operation": "CREATE", "tx_type": "PROFILE", "BigDB_id": "9b197130944717bcafb95cfa974831fd2a3532380af702ddf7195b0fa5f20e0c", "prepar_time": {"start": "58:13.313822", "finish": "58:13.317822"}, "fulfill_time": {"start": "58:13.317822", "finish": "58:13.325823"}, "commit_time": {"start": "58:13.325823", "finish": "58:13.640841"}}, "17": {"operation": "CREATE", "tx_type": "PROFILE", "BigDB_id": "5234395914e03ba3ca100ff842c5dd356d5830a7387a855114170972a890287c", "prepar_time": {"start": "58:19.421171", "finish": "58:19.422172"}, "fulfill_time": {"start": "58:19.422172", "finish": "58:19.424172"}, "commit_time": {"start": "58:19.424172", "finish": "58:19.740190"}}, "18": {"operation": "CREATE", "tx_type": "STATEMENT", "BigDB_id": "1ee3554c1b60082572be1f6db4694f11124f324227acc4408a0dd3f0bec75f50", "prepar_time": {"start": "58:32.198902", "finish": "58:32.199902"}, "fulfill_time": {"start": "58:32.199902", "finish": "58:32.201902"}, "commit_time": {"start": "58:32.201902", "finish": "58:32.968946"}}, "19": {"operation": "CREATE", "tx_type": "STATEMENT", "BigDB_id": "c537016bcd47b466af13bcfaa6326c678bcfe3b9d83ceaf93ecb4989a7390b23", "prepar_time": {"start": "58:36.236133", "finish": "58:36.237133"}, "fulfill_time": {"start": "58:36.237133", "finish": "58:36.239133"}, "commit_time": {"start": "58:36.239133", "finish": "58:37.046180"}}, "20": {"operation": "CREATE", "tx_type": "STATEMENT", "BigDB_id": "42ece7be44894d1a28e20e902d81c83ca6d7536d379ff821d9f981d623f16e5f", "prepar_time": {"start": "58:41.099411", "finish": "58:41.100411"}, "fulfill_time": {"start": "58:41.100411", "finish": "58:41.102412"}, "commit_time": {"start": "58:41.102412", "finish": "58:42.140471"}}, "21": {"operation": "CREATE", "tx_type": "PROFILE", "BigDB_id": "4aad5ca1182fe1293e67f87fb616e053287061074c43034887c25c3722fc89b9", "prepar_time": {"start": "58:55.133214", "finish": "58:55.133214"}, "fulfill_time": {"start": "58:55.133214", "finish": "58:55.135214"}, "commit_time": {"start": "58:55.135214", "finish": "58:55.382228"}}, "22": {"operation": "CREATE", "tx_type": "STATEMENT", "BigDB_id": "9c548d7ee47a9fef6c55caf8dfc80f831c3a3e748c8cd3c5ea064472bdf7a75a", "prepar_time": {"start": "59:00.922545", "finish": "59:00.923545"}, "fulfill_time": {"start": "59:00.923545", "finish": "59:00.926545"}, "commit_time": {"start": "59:00.926545", "finish": "59:01.478577"}}, "23": {"operation": "CREATE", "tx_type": "ASSET", "BigDB_id": "86adb111ece6e4e878be1640bc35421e52267330eefa1917d540224a2e83001d", "prepar_time": {"start": "33:31.656984", "finish": "33:31.656984"}, "fulfill_time": {"start": "33:31.656984", "finish": "33:31.658985"}, "commit_time": {"start": "33:31.658985", "finish": "33:33.903113"}}, "24": {"operation": "CREATE", "tx_type": "SERVICE", "BigDB_id": "93a784e8787fc3533073cc2843f28b647e132512224c2482fc6990c2c82a925d", "prepar_time": {"start": "35:28.984695", "finish": "35:28.987695"}, "fulfill_time": {"start": "35:28.987695", "finish": "35:28.994696"}, "commit_time": {"start": "35:28.994696", "finish": "35:29.978752"}}, "25": {"operation": "CREATE", "tx_type": "PROFILE", "BigDB_id": "2fffda29700c166b1457c72171818c3bdee8fb9c350f98b5ba608655d2cf38b3", "prepar_time": {"start": "36:06.949867", "finish": "36:06.952867"}, "fulfill_time": {"start": "36:06.952867", "finish": "36:06.959867"}, "commit_time": {"start": "36:06.959867", "finish": "36:07.595904"}}, "26": {"operation": "CREATE", "tx_type": "STATEMENT", "BigDB_id": "732f9f3b35b54332463bc14d0b19fde8c234ac7d3b552f0e2d1e29f03362fcdd", "prepar_time": {"start": "36:44.762029", "finish": "36:44.764030"}, "fulfill_time": {"start": "36:44.764030", "finish": "36:44.769030"}, "commit_time": {"start": "36:44.769030", "finish": "36:45.234056"}}, "27": {"operation": "CREATE", "tx_type": "ASSET", "BigDB_id": "bfb742eb2d357e9a62e997c696c3e4c70ed922cf61276c735577a7fe7e4d2462", "prepar_time": {"start": "44:18.542984", "finish": "44:18.543984"}, "fulfill_time": {"start": "44:18.543984", "finish": "44:18.545984"}, "commit_time": {"start": "44:18.545984", "finish": "44:20.107074"}}, "28": {"operation": "CREATE", "tx_type": "ASSET", "BigDB_id": "ef1614211d46bedf842692d66930d86dcef54c3764f42e86b2b2e244fb23493b", "prepar_time": {"start": "44:55.617105", "finish": "44:55.618105"}, "fulfill_time": {"start": "44:55.618105", "finish": "44:55.620105"}, "commit_time": {"start": "44:55.620105", "finish": "44:56.749169"}}, "29": {"operation": "CREATE", "tx_type": "PROFILE", "BigDB_id": "65c144483d6a5afda978877423cb4e8a9d165930a683004dd1139cc7547a902f", "prepar_time": {"start": "58:01.152943", "finish": "58:01.153943"}, "fulfill_time": {"start": "58:01.153943", "finish": "58:01.158943"}, "commit_time": {"start": "58:01.158943", "finish": "58:03.611084"}}, "30": {"operation": "CREATE", "tx_type": "STATEMENT", "BigDB_id": "37729baf9cccd9987ee77fc241a4d671cdbb2110c4299ce946101c065f9cf517", "prepar_time": {"start": "58:11.680545", "finish": "58:11.681545"}, "fulfill_time": {"start": "58:11.681545", "finish": "58:11.685545"}, "commit_time": {"start": "58:11.685545", "finish": "58:12.732605"}}, "31": {"operation": "CREATE", "tx_type": "PROFILE", "BigDB_id": "e66272eec356e930543f9595e29fbab0c86cb99bef4bb7c9a1e9e70a5782ddc1", "prepar_time": {"start": "05:16.322833", "finish": "05:16.323833"}, "fulfill_time": {"start": "05:16.323833", "finish": "05:16.327834"}, "commit_time": {"start": "05:16.327834", "finish": "05:18.318948"}}, "32": {"operation": "CREATE", "tx_type": "STATEMENT", "BigDB_id": "a3fb5a44d8829bf15c2add431f8d8e0abf78f49647a78b772da9a4a6d25e36ab", "prepar_time": {"start": "05:26.703427", "finish": "05:26.703427"}, "fulfill_time": {"start": "05:26.703427", "finish": "05:26.705427"}, "commit_time": {"start": "05:26.705427", "finish": "05:27.624480"}}, "33": {"operation": "CREATE", "tx_type": "PROFILE", "BigDB_id": "9b32e0d6db6b9f677f812f5230a02d553f095a2c4871158fdc7812af54713fe7", "prepar_time": {"start": "07:44.915332", "finish": "07:44.915332"}, "fulfill_time": {"start": "07:44.915332", "finish": "07:44.918333"}, "commit_time": {"start": "07:44.918333", "finish": "07:46.831442"}}, "34": {"operation": "CREATE", "tx_type": "STATEMENT", "BigDB_id": "e95848410ffc8754e7ebf941376305619ec1009a9c9b6949c77548e0e9e44d18", "prepar_time": {"start": "07:54.278868", "finish": "07:54.278868"}, "fulfill_time": {"start": "07:54.278868", "finish": "07:54.281868"}, "commit_time": {"start": "07:54.281868", "finish": "07:54.895903"}}, "35": {"operation": "CREATE", "tx_type": "PROFILE", "BigDB_id": "11117fee4805cb59bdba41baaf2a597c579b10a759b9c651d76b06427812c97c", "prepar_time": {"start": "19:11.458600", "finish": "19:11.459600"}, "fulfill_time": {"start": "19:11.459600", "finish": "19:11.460600"}, "commit_time": {"start": "19:11.460600", "finish": "19:13.619724"}}, "36": {"operation": "CREATE", "tx_type": "STATEMENT", "BigDB_id": "d9757aa339c44a1cb5d601a7c525b97fccbec9f02790b9cbebbe51bd6612f3b4", "prepar_time": {"start": "19:20.956144", "finish": "19:20.957144"}, "fulfill_time": {"start": "19:20.957144", "finish": "19:20.958144"}, "commit_time": {"start": "19:20.958144", "finish": "19:22.820250"}}, "37": {"operation": "CREATE", "tx_type": "PROFILE", "BigDB_id": "aa41fa4a6aa780b564de3fb8d8a407fc9f0d2b1c66892c7c9ba40947424f9758", "prepar_time": {"start": "36:39.220364", "finish": "36:39.224364"}, "fulfill_time": {"start": "36:39.224364", "finish": "36:39.228364"}, "commit_time": {"start": "36:39.228364", "finish": "36:41.783510"}}, "38": {"operation": "CREATE", "tx_type": "STATEMENT", "BigDB_id": "a1d1e1666d0a8ac6651c5c509aaa2819787386879f166d1cfef8791249ba2739", "prepar_time": {"start": "36:51.647075", "finish": "36:51.648075"}, "fulfill_time": {"start": "36:51.648075", "finish": "36:51.652075"}, "commit_time": {"start": "36:51.652075", "finish": "36:53.010153"}}, "39": {"operation": "CREATE", "tx_type": "PROFILE", "BigDB_id": "27a872028174ccada901ac8217824d220eb9db8b8e4dcc5cd9318e716ea09006", "prepar_time": {"start": "40:20.773036", "finish": "40:20.774036"}, "fulfill_time": {"start": "40:20.774036", "finish": "40:20.775036"}, "commit_time": {"start": "40:20.775036", "finish": "40:22.925159"}}, "40": {"operation": "CREATE", "tx_type": "STATEMENT", "BigDB_id": "de9c27112fb693adfdad1ed5815533fa1ca4bb67adc3e71d38a2408e662b9500", "prepar_time": {"start": "40:33.864785", "finish": "40:33.864785"}, "fulfill_time": {"start": "40:33.864785", "finish": "40:33.866785"}, "commit_time": {"start": "40:33.866785", "finish": "40:35.022851"}}, "41": {"operation": "CREATE", "tx_type": "ASSET", "BigDB_id": "1646ea2ac76804de7e539707760b66fd62c9d41a50087fed4907f0aab9c0b4cb", "prepar_time": {"start": "33:46.808240", "finish": "33:46.809240"}, "fulfill_time": {"start": "33:46.809240", "finish": "33:46.811240"}, "commit_time": {"start": "33:46.811240", "finish": "33:48.389331"}}, "42": {"operation": "CREATE", "tx_type": "ASSET", "BigDB_id": "c65c49ee944bdc5a2a49f2949fd1031faa7693111718b899918be93b7c6aa781", "prepar_time": {"start": "33:48.487472", "finish": "33:48.489972"}, "fulfill_time": {"start": "33:48.490472", "finish": "33:48.498473"}, "commit_time": {"start": "33:48.498473", "finish": "33:50.503228"}}, "43": {"operation": "CREATE", "tx_type": "PROFILE", "BigDB_id": "e7642d4b088aef912317bfd6c4d74eb090834424297d7d533d2b80da91caa658", "prepar_time": {"start": "34:08.769547", "finish": "34:08.770547"}, "fulfill_time": {"start": "34:08.770547", "finish": "34:08.772047"}, "commit_time": {"start": "34:08.772047", "finish": "34:09.884189"}}, "44": {"operation": "CREATE", "tx_type": "STATEMENT", "BigDB_id": "007ddcbbdfdfa2ab16cd306e5878b344008334848ead89fd288e46e285186f93", "prepar_time": {"start": "34:45.975772", "finish": "34:45.976272"}, "fulfill_time": {"start": "34:45.976272", "finish": "34:45.978272"}, "commit_time": {"start": "34:45.978272", "finish": "34:46.451332"}}, "45": {"operation": "CREATE", "tx_type": "STATEMENT", "BigDB_id": "3db11ed298a751dd0ef3f459eea037fc785062e192ca634a5d309822cb6f002a", "prepar_time": {"start": "14:23.080626", "finish": "14:23.082626"}, "fulfill_time": {"start": "14:23.082626", "finish": "14:23.091127"}, "commit_time": {"start": "14:23.091127", "finish": "14:23.761712"}}}, "tokens": {"1": {"id": "fd71d0f0-5d3a-4b52-92d6-76b132c55193", "token": "eyJ0eXAiOiJKV1QiLCJhbGciOiJIUzI1NiJ9.eyJjb250ZXh0Ijp7InNpZCI6ImZkNzFkMGYwLTVkM2EtNGI1Mi05MmQ2LTc2YjEzMmM1NTE5MyIsImlzc3VlciI6ImV5SmhiR2NpT2lKSVV6STFOaUlzSW5SNWNDSTZJa3BYVkNKOS5leUoxYzJWeWJtRnRaU0k2SW0xdmFHRnRhVzVsTVRnaUxDSndZWE56ZDI5eVpDSTZJakU1T1RFaWZRLlE2SkRxZllIVnd6Ull6R0ZMaUZtZm1GYUQ1Y1UzbUVZakl4OEZ0LVhQaWMiLCJkYXRlIjoiMjAyMC0xMC0xNyAxNzowNzo1NC4xNTU4NjEiLCJwcmluY2lwYWwiOiJmZDcxZDBmMC01ZDNhLTRiNTItOTJkNi03NmIxMzJjNTUxOTMifSwic3RhdGVtZW50Q3JlZGVudGlhbCI6eyJwcm9maWxlX2lkIjoiY2I2NzlhMGQtMTg5Mi00YTM0LWIyZjQtMGE3MmI0MmRmZWU0IiwiYWN0aW9uIjoicmVhZF93cml0ZSIsInVyaSI6Ind3dy5leGFtcGxlLmNvbS92MS9vcmcxOnNodW55aTo1In19.Y1tJgQ7GEtCVwFeCqn3zEKdq_3JNeInWx0ofLRtCc_s"}, "2": {"id": "3f39ebd0-342d-4493-ba0d-38f0937c2dc1", "token": "eyJ0eXAiOiJKV1QiLCJhbGciOiJIUzI1NiJ9.eyJjb250ZXh0Ijp7InNpZCI6IjNmMzllYmQwLTM0MmQtNDQ5My1iYTBkLTM4ZjA5MzdjMmRjMSIsImlzc3VlciI6ImV5SmhiR2NpT2lKSVV6STFOaUlzSW5SNWNDSTZJa3BYVkNKOS5leUoxYzJWeWJtRnRaU0k2SW0xdmFHRnRhVzVsTVRnaUxDSndZWE56ZDI5eVpDSTZJakU1T1RFaWZRLlE2SkRxZllIVnd6Ull6R0ZMaUZtZm1GYUQ1Y1UzbUVZakl4OEZ0LVhQaWMiLCJkYXRlIjoiMjAyMC0xMC0xNyAxOTozNjo1MS41MTQwNjciLCJwcmluY2lwYWwiOiIzZjM5ZWJkMC0zNDJkLTQ0OTMtYmEwZC0zOGYwOTM3YzJkYzEifSwic3RhdGVtZW50Q3JlZGVudGlhbCI6eyJwcm9maWxlX2lkIjoiYmExOTg1MDItOTEwMi00MDNkLTgyNDItMjdkOGQ1ZDljZGVlIiwiYWN0aW9uIjoicmVhZCIsInVyaSI6Ind3dy5leGFtcGxlLmNvbS92MS9vcmcyOnNodW55aToxIn19.eKtnnOWbX539tF5gNPz3R92A48x4uQIE8rDt_9PHX6s"}, "3": {"id": "adbeeb54-b580-47e4-b49b-6123f8e379c1", "token": "eyJ0eXAiOiJKV1QiLCJhbGciOiJIUzI1NiJ9.eyJjb250ZXh0Ijp7InNpZCI6ImFkYmVlYjU0LWI1ODAtNDdlNC1iNDliLTYxMjNmOGUzNzljMSIsImlzc3VlciI6ImV5SmhiR2NpT2lKSVV6STFOaUlzSW5SNWNDSTZJa3BYVkNKOS5leUoxYzJWeWJtRnRaU0k2SW0xdmFHRnRhVzVsTVRnaUxDSndZWE56ZDI5eVpDSTZJakU1T1RFaWZRLlE2SkRxZllIVnd6Ull6R0ZMaUZtZm1GYUQ1Y1UzbUVZakl4OEZ0LVhQaWMiLCJkYXRlIjoiMjAyMC0xMC0xNyAxOTo0MDozMy44MDE3ODEiLCJwcmluY2lwYWwiOiJhZGJlZWI1NC1iNTgwLTQ3ZTQtYjQ5Yi02MTIzZjhlMzc5YzEifSwic3RhdGVtZW50Q3JlZGVudGlhbCI6eyJwcm9maWxlX2lkIjoiYzI4MmQ0ZWItNDIwYS00ZGJmLThhMTktYTZlOGE1MDI3ODkyIiwiYWN0aW9uIjoicmVhZCIsInVyaSI6Ind3dy5leGFtcGxlLmNvbS92MS9vcmczOnNodW55aToxIn19.TGjOD2yUBpfl9seVMq5zA5cKVZFuzMKSiXNo48IXR1g"}, "4": {"id": "6c97f0fa-4e5b-4c7f-aaca-46c8cb47d502", "token": "eyJ0eXAiOiJKV1QiLCJhbGciOiJIUzI1NiJ9.eyJjb250ZXh0Ijp7InNpZCI6IjZjOTdmMGZhLTRlNWItNGM3Zi1hYWNhLTQ2YzhjYjQ3ZDUwMiIsImlzc3VlciI6ImV5SmhiR2NpT2lKSVV6STFOaUlzSW5SNWNDSTZJa3BYVkNKOS5leUoxYzJWeWJtRnRaU0k2SW0xdmFHRnRhVzVsTVRnaUxDSndZWE56ZDI5eVpDSTZJakU1T1RFaWZRLlE2SkRxZllIVnd6Ull6R0ZMaUZtZm1GYUQ1Y1UzbUVZakl4OEZ0LVhQaWMiLCJkYXRlIjoiMjAyMC0xMC0xOSAxMDozNDo0NS45MjI3NjUiLCJwcmluY2lwYWwiOiI2Yzk3ZjBmYS00ZTViLTRjN2YtYWFjYS00NmM4Y2I0N2Q1MDIifSwic3RhdGVtZW50Q3JlZGVudGlhbCI6eyJwcm9maWxlX2lkIjoiNTMwMTc2M2QtNWYxNi00YTgxLWFiOTItNWNjMGE0ZjQ5OTlmIiwiYWN0aW9uIjoicmVhZF93cml0ZSIsInVyaSI6Ind3dy5leGFtcGxlLmNvbS92MS9vcmczOmFsZ2VyOm9uZSJ9fQ.hFaMlBAHKFSkA73dfcjrQeMWpZH-Zp6zoP1BOFG3s98"}, "5": {"id": "e82e5e7b-c902-4d10-acd0-03023c30fd61", "token": "eyJ0eXAiOiJKV1QiLCJhbGciOiJIUzI1NiJ9.eyJjb250ZXh0Ijp7InNpZCI6ImU4MmU1ZTdiLWM5MDItNGQxMC1hY2QwLTAzMDIzYzMwZmQ2MSIsImlzc3VlciI6ImV5SmhiR2NpT2lKSVV6STFOaUlzSW5SNWNDSTZJa3BYVkNKOS5leUoxYzJWeWJtRnRaU0k2SW0xdmFHRnRhVzVsTVRnaUxDSndZWE56ZDI5eVpDSTZJakU1T1RFaWZRLlE2SkRxZllIVnd6Ull6R0ZMaUZtZm1GYUQ1Y1UzbUVZakl4OEZ0LVhQaWMiLCJkYXRlIjoiMjAyMC0xMC0xOSAxMToxNDoyMy4wMDAxMTUiLCJwcmluY2lwYWwiOiJlODJlNWU3Yi1jOTAyLTRkMTAtYWNkMC0wMzAyM2MzMGZkNjEifSwic3RhdGVtZW50Q3JlZGVudGlhbCI6eyJwcm9maWxlX2lkIjoiNzRjNGRjMjctZmExMy00ODIzLTg3YmUtOWUzYjBiNTEzYmZlIiwiYWN0aW9uIjoid3JpdGUiLCJ1cmkiOiJ3d3cuZXhhbXBsZS5jb20vdjEvb3JnMzpzaHVueWk6MSJ9fQ.s0YoeHHnW-v5L3hwSz5mBTxtbgxI046JjFrVHJkAJXg"}}}
