# Supplementary material for: IoT-CCAC: a blockchain-based consortium capability access control approach for IoT
Source: PeerJ Comput Sci. 2021 Apr 8;7:e455. doi: 10.7717/peerj-cs.455 (PMC8049119; doi:10.7717/peerj-cs.455)
Supplement: Supplemental Information 2 [file peerj-cs-07-455-s002.zip]

Archive with 2,678 entries (2,480 files):
- CCapAC-master/
- CCapAC-master/.gitignore
- CCapAC-master/CCapAC/
- CCapAC-master/CCapAC/__init__.py
- CCapAC-master/CCapAC/admin/
- CCapAC-master/CCapAC/admin/__init__.py
- CCapAC-master/CCapAC/admin/admin.py
- CCapAC-master/CCapAC/admin/bigchaindb.py
- CCapAC-master/CCapAC/admin/statmanagement.py
- CCapAC-master/CCapAC/admin/templates/
- CCapAC-master/CCapAC/admin/templates/admin.html
- CCapAC-master/CCapAC/admin/templates/assetform.html
- CCapAC-master/CCapAC/admin/templates/base.html
- CCapAC-master/CCapAC/admin/templates/bigchaindb.html
- CCapAC-master/CCapAC/admin/templates/login.html
- CCapAC-master/CCapAC/admin/templates/profileform.html
- CCapAC-master/CCapAC/admin/templates/serviceform.html
- CCapAC-master/CCapAC/admin/templates/statements/
- CCapAC-master/CCapAC/admin/templates/statements/base.html
- CCapAC-master/CCapAC/admin/templates/statements/statement.html
- CCapAC-master/CCapAC/admin/templates/statements/statementform.html
- CCapAC-master/CCapAC/admin/templates/statements/tokens.html
- CCapAC-master/CCapAC/admin/tokenauth.py
- CCapAC-master/CCapAC/db.json
- CCapAC-master/CCapAC/security/
- CCapAC-master/CCapAC/security/__init__.py
- CCapAC-master/CCapAC/security/asset.py
- CCapAC-master/CCapAC/security/bigchaindb.py
- CCapAC-master/CCapAC/security/condition.py
- CCapAC-master/CCapAC/security/profile.py
- CCapAC-master/CCapAC/security/service.py
- CCapAC-master/CCapAC/security/statement.py
- CCapAC-master/CCapAC/utils/
- CCapAC-master/CCapAC/utils/__init__.py
- CCapAC-master/CCapAC/utils/token_verify.py
- CCapAC-master/CCapAC/utils/uuid.py
- CCapAC-master/Pipfile
- CCapAC-master/Pipfile.lock
- CCapAC-master/README.md
- CCapAC-master/app.py
- CCapAC-master/env/
- CCapAC-master/env/Scripts/
- CCapAC-master/env/Scripts/python.exe
- CCapAC-master/env/Scripts/pythonw.exe
- CCapAC-master/env/pyvenv.cfg
- CCapAC-master/requirements.txt
- CCapAC-master/start/
- CCapAC-master/start/Include/
- CCapAC-master/start/Include/Python-ast.h
- CCapAC-master/start/Include/Python.h
- CCapAC-master/start/Include/abstract.h
- CCapAC-master/start/Include/accu.h
- CCapAC-master/start/Include/asdl.h
- CCapAC-master/start/Include/ast.h
- CCapAC-master/start/Include/bitset.h
- CCapAC-master/start/Include/bltinmodule.h
- CCapAC-master/start/Include/boolobject.h
- CCapAC-master/start/Include/bytearrayobject.h
- CCapAC-master/start/Include/bytes_methods.h
- CCapAC-master/start/Include/bytesobject.h
- CCapAC-master/start/Include/cellobject.h
- CCapAC-master/start/Include/ceval.h
- CCapAC-master/start/Include/classobject.h
- CCapAC-master/start/Include/code.h
- CCapAC-master/start/Include/codecs.h
- CCapAC-master/start/Include/compile.h
- CCapAC-master/start/Include/complexobject.h
- CCapAC-master/start/Include/datetime.h
- CCapAC-master/start/Include/descrobject.h
- CCapAC-master/start/Include/dictobject.h
- CCapAC-master/start/Include/dtoa.h
- CCapAC-master/start/Include/dynamic_annotations.h
- CCapAC-master/start/Include/enumobject.h
- CCapAC-master/start/Include/errcode.h
- CCapAC-master/start/Include/eval.h
- CCapAC-master/start/Include/fileobject.h
- CCapAC-master/start/Include/fileutils.h
- CCapAC-master/start/Include/floatobject.h
- CCapAC-master/start/Include/frameobject.h
- CCapAC-master/start/Include/funcobject.h
- CCapAC-master/start/Include/genobject.h
- CCapAC-master/start/Include/graminit.h
- CCapAC-master/start/Include/grammar.h
- CCapAC-master/start/Include/import.h
- CCapAC-master/start/Include/intrcheck.h
- CCapAC-master/start/Include/iterobject.h
- CCapAC-master/start/Include/listobject.h
- CCapAC-master/start/Include/longintrepr.h
- CCapAC-master/start/Include/longobject.h
- CCapAC-master/start/Include/marshal.h
- CCapAC-master/start/Include/memoryobject.h
- CCapAC-master/start/Include/metagrammar.h
- CCapAC-master/start/Include/methodobject.h
- CCapAC-master/start/Include/modsupport.h
- CCapAC-master/start/Include/moduleobject.h
- CCapAC-master/start/Include/namespaceobject.h
- CCapAC-master/start/Include/node.h
- CCapAC-master/start/Include/object.h
- CCapAC-master/start/Include/objimpl.h
- CCapAC-master/start/Include/odictobject.h
- CCapAC-master/start/Include/opcode.h
- CCapAC-master/start/Include/osdefs.h
- CCapAC-master/start/Include/osmodule.h
- CCapAC-master/start/Include/parsetok.h
- CCapAC-master/start/Include/patchlevel.h
- CCapAC-master/start/Include/pgen.h
- CCapAC-master/start/Include/pgenheaders.h
- CCapAC-master/start/Include/py_curses.h
- CCapAC-master/start/Include/pyarena.h
- CCapAC-master/start/Include/pyatomic.h
- CCapAC-master/start/Include/pycapsule.h
- CCapAC-master/start/Include/pyconfig.h
- CCapAC-master/start/Include/pyctype.h
- CCapAC-master/start/Include/pydebug.h
- CCapAC-master/start/Include/pydtrace.h
- CCapAC-master/start/Include/pyerrors.h
- CCapAC-master/start/Include/pyexpat.h
- CCapAC-master/start/Include/pyfpe.h
- CCapAC-master/start/Include/pygetopt.h
- CCapAC-master/start/Include/pyhash.h
- CCapAC-master/start/Include/pylifecycle.h
- CCapAC-master/start/Include/pymacconfig.h
- CCapAC-master/start/Include/pymacro.h
- CCapAC-master/start/Include/pymath.h
- CCapAC-master/start/Include/pymem.h
- CCapAC-master/start/Include/pyport.h
- CCapAC-master/start/Include/pystate.h
- CCapAC-master/start/Include/pystrcmp.h
- CCapAC-master/start/Include/pystrhex.h
- CCapAC-master/start/Include/pystrtod.h
- CCapAC-master/start/Include/pythonrun.h
- CCapAC-master/start/Include/pythread.h
- CCapAC-master/start/Include/pytime.h
- CCapAC-master/start/Include/rangeobject.h
- CCapAC-master/start/Include/setobject.h
- CCapAC-master/start/Include/sliceobject.h
- CCapAC-master/start/Include/structmember.h
- CCapAC-master/start/Include/structseq.h
- CCapAC-master/start/Include/symtable.h
- CCapAC-master/start/Include/sysmodule.h
- CCapAC-master/start/Include/token.h
- CCapAC-master/start/Include/traceback.h
- CCapAC-master/start/Include/tupleobject.h
- CCapAC-master/start/Include/typeslots.h
- CCapAC-master/start/Include/ucnhash.h
- CCapAC-master/start/Include/unicodeobject.h
- CCapAC-master/start/Include/warnings.h
- CCapAC-master/start/Include/weakrefobject.h
- CCapAC-master/start/LICENSE.txt
- CCapAC-master/start/Lib/
- CCapAC-master/start/Lib/__future__.py
- CCapAC-master/start/Lib/__pycache__/
- CCapAC-master/start/Lib/__pycache__/__future__.cpython-36.pyc
- CCapAC-master/start/Lib/__pycache__/_bootlocale.cpython-36.pyc
- CCapAC-master/start/Lib/__pycache__/_collections_abc.cpython-36.pyc
- CCapAC-master/start/Lib/__pycache__/_weakrefset.cpython-36.pyc
- CCapAC-master/start/Lib/__pycache__/abc.cpython-36.pyc
- CCapAC-master/start/Lib/__pycache__/base64.cpython-36.pyc
- CCapAC-master/start/Lib/__pycache__/bisect.cpython-36.pyc
- CCapAC-master/start/Lib/__pycache__/codecs.cpython-36.pyc
- CCapAC-master/start/Lib/__pycache__/copy.cpython-36.pyc
- CCapAC-master/start/Lib/__pycache__/copyreg.cpython-36.pyc
- CCapAC-master/start/Lib/__pycache__/enum.cpython-36.pyc
- CCapAC-master/start/Lib/__pycache__/fnmatch.cpython-36.pyc
- CCapAC-master/start/Lib/__pycache__/functools.cpython-36.pyc
- CCapAC-master/start/Lib/__pycache__/genericpath.cpython-36.pyc
- CCapAC-master/start/Lib/__pycache__/hashlib.cpython-36.pyc
- CCapAC-master/start/Lib/__pycache__/heapq.cpython-36.pyc
- CCapAC-master/start/Lib/__pycache__/hmac.cpython-36.pyc
- CCapAC-master/start/Lib/__pycache__/io.cpython-36.pyc
- CCapAC-master/start/Lib/__pycache__/keyword.cpython-36.pyc
- CCapAC-master/start/Lib/__pycache__/linecache.cpython-36.pyc
- CCapAC-master/start/Lib/__pycache__/locale.cpython-36.pyc
- CCapAC-master/start/Lib/__pycache__/ntpath.cpython-36.pyc
- CCapAC-master/start/Lib/__pycache__/operator.cpython-36.pyc
- CCapAC-master/start/Lib/__pycache__/os.cpython-36.pyc
- CCapAC-master/start/Lib/__pycache__/posixpath.cpython-36.pyc
- CCapAC-master/start/Lib/__pycache__/random.cpython-36.pyc
- CCapAC-master/start/Lib/__pycache__/re.cpython-36.pyc
- CCapAC-master/start/Lib/__pycache__/reprlib.cpython-36.pyc
- CCapAC-master/start/Lib/__pycache__/shutil.cpython-36.pyc
- CCapAC-master/start/Lib/__pycache__/site.cpython-36.pyc
- CCapAC-master/start/Lib/__pycache__/sre_compile.cpython-36.pyc
- CCapAC-master/start/Lib/__pycache__/sre_constants.cpython-36.pyc
- CCapAC-master/start/Lib/__pycache__/sre_parse.cpython-36.pyc
- CCapAC-master/start/Lib/__pycache__/stat.cpython-36.pyc
- CCapAC-master/start/Lib/__pycache__/struct.cpython-36.pyc
- CCapAC-master/start/Lib/__pycache__/tarfile.cpython-36.pyc
- CCapAC-master/start/Lib/__pycache__/tempfile.cpython-36.pyc
- CCapAC-master/start/Lib/__pycache__/token.cpython-36.pyc
- CCapAC-master/start/Lib/__pycache__/tokenize.cpython-36.pyc
- CCapAC-master/start/Lib/__pycache__/types.cpython-36.pyc
- CCapAC-master/start/Lib/__pycache__/warnings.cpython-36.pyc
- CCapAC-master/start/Lib/__pycache__/weakref.cpython-36.pyc
- CCapAC-master/start/Lib/_bootlocale.py
- CCapAC-master/start/Lib/_collections_abc.py
- CCapAC-master/start/Lib/_dummy_thread.py
- CCapAC-master/start/Lib/_weakrefset.py
- CCapAC-master/start/Lib/abc.py
- CCapAC-master/start/Lib/base64.py
- CCapAC-master/start/Lib/bisect.py
- CCapAC-master/start/Lib/codecs.py
- CCapAC-master/start/Lib/collections/
- CCapAC-master/start/Lib/collections/__init__.py
- CCapAC-master/start/Lib/collections/__pycache__/
- CCapAC-master/start/Lib/collections/__pycache__/__init__.cpython-36.pyc
- CCapAC-master/start/Lib/collections/__pycache__/abc.cpython-36.pyc
- CCapAC-master/start/Lib/collections/abc.py
- CCapAC-master/start/Lib/copy.py
- CCapAC-master/start/Lib/copyreg.py
- CCapAC-master/start/Lib/distutils/
- CCapAC-master/start/Lib/distutils/__init__.py
- CCapAC-master/start/Lib/distutils/__pycache__/
- CCapAC-master/start/Lib/distutils/__pycache__/__init__.cpython-36.pyc
- CCapAC-master/start/Lib/distutils/distutils.cfg
- CCapAC-master/start/Lib/encodings/
- CCapAC-master/start/Lib/encodings/__init__.py
- CCapAC-master/start/Lib/encodings/__pycache__/
- CCapAC-master/start/Lib/encodings/__pycache__/__init__.cpython-36.pyc
- CCapAC-master/start/Lib/encodings/__pycache__/aliases.cpython-36.pyc
- CCapAC-master/start/Lib/encodings/__pycache__/ascii.cpython-36.pyc
- CCapAC-master/start/Lib/encodings/__pycache__/cp1252.cpython-36.pyc
- CCapAC-master/start/Lib/encodings/__pycache__/cp437.cpython-36.pyc
- CCapAC-master/start/Lib/encodings/__pycache__/hex_codec.cpython-36.pyc
- CCapAC-master/start/Lib/encodings/__pycache__/idna.cpython-36.pyc
- CCapAC-master/start/Lib/encodings/__pycache__/latin_1.cpython-36.pyc
- CCapAC-master/start/Lib/encodings/__pycache__/unicode_escape.cpython-36.pyc
- CCapAC-master/start/Lib/encodings/__pycache__/utf_16_be.cpython-36.pyc
- CCapAC-master/start/Lib/encodings/__pycache__/utf_16_le.cpython-36.pyc
- CCapAC-master/start/Lib/encodings/__pycache__/utf_8.cpython-36.pyc
- CCapAC-master/start/Lib/encodings/__pycache__/utf_8_sig.cpython-36.pyc
- CCapAC-master/start/Lib/encodings/aliases.py
- CCapAC-master/start/Lib/encodings/ascii.py
- CCapAC-master/start/Lib/encodings/base64_codec.py
- CCapAC-master/start/Lib/encodings/big5.py
- CCapAC-master/start/Lib/encodings/big5hkscs.py
- CCapAC-master/start/Lib/encodings/bz2_codec.py
- CCapAC-master/start/Lib/encodings/charmap.py
- CCapAC-master/start/Lib/encodings/cp037.py
- CCapAC-master/start/Lib/encodings/cp1006.py
- CCapAC-master/start/Lib/encodings/cp1026.py
- CCapAC-master/start/Lib/encodings/cp1125.py
- CCapAC-master/start/Lib/encodings/cp1140.py
- CCapAC-master/start/Lib/encodings/cp1250.py
- CCapAC-master/start/Lib/encodings/cp1251.py
- CCapAC-master/start/Lib/encodings/cp1252.py
- CCapAC-master/start/Lib/encodings/cp1253.py
- CCapAC-master/start/Lib/encodings/cp1254.py
- CCapAC-master/start/Lib/encodings/cp1255.py
- CCapAC-master/start/Lib/encodings/cp1256.py
- CCapAC-master/start/Lib/encodings/cp1257.py
- CCapAC-master/start/Lib/encodings/cp1258.py
- CCapAC-master/start/Lib/encodings/cp273.py
- CCapAC-master/start/Lib/encodings/cp424.py
- CCapAC-master/start/Lib/encodings/cp437.py
- CCapAC-master/start/Lib/encodings/cp500.py
- CCapAC-master/start/Lib/encodings/cp65001.py
- CCapAC-master/start/Lib/encodings/cp720.py
- CCapAC-master/start/Lib/encodings/cp737.py
- CCapAC-master/start/Lib/encodings/cp775.py
- CCapAC-master/start/Lib/encodings/cp850.py
- CCapAC-master/start/Lib/encodings/cp852.py
- CCapAC-master/start/Lib/encodings/cp855.py
- CCapAC-master/start/Lib/encodings/cp856.py
- CCapAC-master/start/Lib/encodings/cp857.py
- CCapAC-master/start/Lib/encodings/cp858.py
- CCapAC-master/start/Lib/encodings/cp860.py
- CCapAC-master/start/Lib/encodings/cp861.py
- CCapAC-master/start/Lib/encodings/cp862.py
- CCapAC-master/start/Lib/encodings/cp863.py
- CCapAC-master/start/Lib/encodings/cp864.py
- CCapAC-master/start/Lib/encodings/cp865.py
- CCapAC-master/start/Lib/encodings/cp866.py
- CCapAC-master/start/Lib/encodings/cp869.py
- CCapAC-master/start/Lib/encodings/cp874.py
- CCapAC-master/start/Lib/encodings/cp875.py
- CCapAC-master/start/Lib/encodings/cp932.py
- CCapAC-master/start/Lib/encodings/cp949.py
- CCapAC-master/start/Lib/encodings/cp950.py
- CCapAC-master/start/Lib/encodings/euc_jis_2004.py
- CCapAC-master/start/Lib/encodings/euc_jisx0213.py
- CCapAC-master/start/Lib/encodings/euc_jp.py
- CCapAC-master/start/Lib/encodings/euc_kr.py
- CCapAC-master/start/Lib/encodings/gb18030.py
- CCapAC-master/start/Lib/encodings/gb2312.py
- CCapAC-master/start/Lib/encodings/gbk.py
- CCapAC-master/start/Lib/encodings/hex_codec.py
- CCapAC-master/start/Lib/encodings/hp_roman8.py
- CCapAC-master/start/Lib/encodings/hz.py
- CCapAC-master/start/Lib/encodings/idna.py
- CCapAC-master/start/Lib/encodings/iso2022_jp.py
- CCapAC-master/start/Lib/encodings/iso2022_jp_1.py
- CCapAC-master/start/Lib/encodings/iso2022_jp_2.py
- CCapAC-master/start/Lib/encodings/iso2022_jp_2004.py
- CCapAC-master/start/Lib/encodings/iso2022_jp_3.py
- CCapAC-master/start/Lib/encodings/iso2022_jp_ext.py
- CCapAC-master/start/Lib/encodings/iso2022_kr.py
- CCapAC-master/start/Lib/encodings/iso8859_1.py
- CCapAC-master/start/Lib/encodings/iso8859_10.py
- CCapAC-master/start/Lib/encodings/iso8859_11.py
[truncated: 2,378 more entries]
