# Supplementary material for: IoT-CCAC: a blockchain-based consortium capability access control approach for IoT
Source: PeerJ Comput Sci. 2021 Apr 8;7:e455. doi: 10.7717/peerj-cs.455 (PMC8049119; doi:10.7717/peerj-cs.455)
Supplement: Supplemental Information 2 [file peerj-cs-07-455-s002.zip › CCapAC-master/CCapAC/admin/__init__.py]

from flask import Flask, redirect, url_for
from tinydb import TinyDB

#app
app = Flask(__name__)
app.config['SECRET_KEY'] = 'D494764E6F17137A9BA71EA56C742'

#TinyDB config
db = TinyDB('CCapAC/db.json')
asset_table = db.table('assets')
service_table = db.table('services')
profile_table = db.table('profiles')
statement_table = db.table('statements')
bigchaindb_table = db.table('bigchaindb')
tokens_table = db.table('tokens')

#index page redirect
@app.route("/")
def index():
    return redirect(url_for('tokenauth.login'))

#Bluprints registration
from CCapAC.admin import admin
from CCapAC.admin import tokenauth
from CCapAC.admin import statmanagement
from CCapAC.admin import bigchaindb

app.register_blueprint(admin.bp)
app.register_blueprint(tokenauth.bp)
app.register_blueprint(statmanagement.bp)
app.register_blueprint(bigchaindb.bp)
