# Supplementary material for: IoT-CCAC: a blockchain-based consortium capability access control approach for IoT
Source: PeerJ Comput Sci. 2021 Apr 8;7:e455. doi: 10.7717/peerj-cs.455 (PMC8049119; doi:10.7717/peerj-cs.455)
Supplement: Supplemental Information 2 [file peerj-cs-07-455-s002.zip › CCapAC-master/CCapAC/admin/statmanagement.py]

from flask import (
    Blueprint, 
    render_template, 
    request, 
    flash, 
    session, 
    redirect, 
    url_for,
    jsonify)

from CCapAC.utils.token_verify import token_verify
import jwt 
import json
from tinydb import Query
import datetime

import CCapAC.security.service as service
import CCapAC.security.profile as profile
import CCapAC.security.statement as statement
import CCapAC.security.bigchaindb as bigchaindb

from CCapAC.admin import tokens_table, profile_table, service_table, asset_table


bp = Blueprint("statement", __name__, url_prefix="/statements")

@bp.route("/index")
@token_verify
def index():
    statement_instance = statement.Statement()
    statements = statement_instance.get_all()
    data = {
        "statements" : statements
    }
    return render_template('statements/statement.html', title='Statement management', data=data)

@bp.route("/tokens", methods=['GET','POST'])
@token_verify
def tokens():
    decode = False
    # Authentication
    if request.method == 'POST':
        t1 = datetime.datetime.now()
        if not request.form['token']:
            flash('Please provide a token', 'warning')
            return redirect(url_for('statement.tokens'))
        token = bytes(request.form['token'], 'utf-8')
        # Signature verification
        try:
            decode = jwt.decode(token, 'secret', algorithms='HS256')
        except:
            flash('Signature verification failed', 'danger')
            return redirect(url_for('statement.tokens'))
        # Profile verification
        profile_id =  decode["statementCredential"]["profile_id"]
        profile_exist = profile_table.search(Query().context.id == profile_id)
        
        bigDb_instance = bigchaindb.BigchaDb()
        profile_exist_db = bigDb_instance.search(text=profile_id)
        print(len(profile_exist_db))
        
        text = dict(profile_exist[0])
        if not profile_exist or not profile_exist_db :
            flash("Profile don't exist", "danger")
            return redirect(url_for('statement.tokens'))
        
        # Service and asset verification
        service_id = text["profileCredential"]["service_id"]
        service_exist = service_table.search(Query().context.id == service_id)
        service_exist_db = bigDb_instance.search(text=service_id)
        if not service_exist or not service_exist_db:
            flash("Service don't exist", "danger")
            return redirect(url_for('statement.tokens'))

        # Asset verification
        asset_id = text["profileCredential"]["asset_id"]
        asset_exist = asset_table.search(Query().context.uid == asset_id)
        asset_exist_db = bigDb_instance.search(text=asset_id)
        if not asset_exist or not asset_exist_db:
            flash("Asset don't exist", "danger")
            return redirect(url_for('statement.tokens'))
        
        t2 = datetime.datetime.now()
        
        
        print(f"Time start: {t1.strftime('%S.%f')}, Time end: {t2.strftime('%S.%f')}")


    tokens = tokens_table.all()
    data = {
        "tokens" : tokens,
        "decode" : decode
    }
    return render_template('statements/tokens.html', title='Tokens management', data=data)

@bp.route("/create-statement", methods=['GET', 'POST'])
@token_verify
def create_statement():
    if request.method == 'POST':
        if not request.form['service_id'] or not request.form['profile_id'] or not request.form['action']:
            flash("Please fill all the form", 'danger')
        else:
            statement_instance = statement.Statement(st_issuer=session['username'], st_action=request.form['action'], st_profile_id=request.form['profile_id'])
            insert = statement_instance.create_statement()
            if not insert:
                flash('Insertion error', 'danger')
            elif insert == True:
                 flash('Asset already exist', 'warning')
            else:
                flash('Assset added successfully', 'success')
                return redirect(url_for('statement.index'))
                
    service_instance = service.Service()
    services = service_instance.get_all()
    if not services:
        flash('Please add services first', 'warning')
    data = {
        "services" : services,
    }
    return render_template('statements/statementform.html', title='Create statement', data=data)

#API
@bp.route("/api/v1/services/profiles", methods=['GET'])
def get_service_profiles():
    """
    returns a list of profiles (assets) related to a service
    used in statement creation form
    param: service_id
    """
    if 'service_id' in request.args:
        profile_instance = profile.Profile()
        profiles = profile_instance.service_assets_profiles(request.args['service_id'])
        return jsonify(profiles)
    else:
        return jsonify('please provide a service identifier'), 403
