# Supplementary material for: IoT-CCAC: a blockchain-based consortium capability access control approach for IoT
Source: PeerJ Comput Sci. 2021 Apr 8;7:e455. doi: 10.7717/peerj-cs.455 (PMC8049119; doi:10.7717/peerj-cs.455)
Supplement: Supplemental Information 2 [file peerj-cs-07-455-s002.zip › CCapAC-master/CCapAC/security/statement.py]

from CCapAC.admin import statement_table, tokens_table
from tinydb import Query
import datetime
import jwt

import CCapAC.security.asset as asset
import CCapAC.security.profile as profile
from CCapAC.utils.uuid import generate_uid

import CCapAC.security.bigchaindb as bigch
from bigchaindb_driver import BigchainDB

import json

class Statement:
    def __init__(self, st_issuer=None, st_action=None, st_profile_id=None):
        self.st_issuer = st_issuer
        self.st_action = st_action
        self.st_profile_id = st_profile_id

    def create_statement(self):
        if not self.st_action or not self.st_issuer or not self.st_profile_id:
            raise ValueError('params missing')
        
        sid = generate_uid()
        time = datetime.datetime.now()

        profile_instance = profile.Profile()
        assets = profile_instance.profile_asset_id(self.st_profile_id)
        asset_id = assets[0]['profileCredential']['asset_id']
        asset_instance = asset.Asset()
        resource_uri = asset_instance.resource_uri(asset_id)

        if not asset_id or not resource_uri:
            raise ValueError('The asset id or resource uri are invalid')

        statement_dict = {
            "context": {
                "sid" : sid,
                "issuer" : self.st_issuer,
                "date" : str(time),
                "principal" : sid,
            },
            "statementCredential" : {
                "profile_id" : self.st_profile_id,
                "action" : self.st_action,
                "uri" : resource_uri,
            }
        }
        exist = self.exist_statement()

        if not exist:
            result = statement_table.insert(statement_dict)
            
            # Call BigchainDB to create
            bigchaindb_instance = bigch.BigchaDb(tx_body=statement_dict, tx_type="STATEMENT")
            bigchaindb_instance.create()
            
            # Tokens generation
            statement_encoded = jwt.encode(statement_dict, 'secret', algorithm='HS256')
            tx = {
                "id" : sid,
                "token" : statement_encoded.decode("utf-8")
            }
            tokens_table.insert(tx)
        else:
            result = True
        return result

    def exist_statement(self):
        """
        Check the existence of a statement before insertion
        :param = profile_id
        return a boolean
        """
        return statement_table.search(Query().statementCredential.profile_id == self.st_profile_id)
    
    def edit_statement(self):
        pass
    
    def get_all(self):
        """
        List of all statements used for table representation
        return dict{}
        """
        return statement_table.all()
