# Supplementary material for: IoT-CCAC: a blockchain-based consortium capability access control approach for IoT
Source: PeerJ Comput Sci. 2021 Apr 8;7:e455. doi: 10.7717/peerj-cs.455 (PMC8049119; doi:10.7717/peerj-cs.455)
Supplement: Supplemental Information 2 [file peerj-cs-07-455-s002.zip › CCapAC-master/CCapAC/utils/token_verify.py]

from flask import session, jsonify, request, app
from functools import wraps
import jwt
from CCapAC.admin import app


def token_verify(func):
    @wraps(func)
    def wrapped(*args, **kwargs):
        if 'username' not in session:
            return jsonify({'message': 'Missing authentication'}), 403
        token = session['username']
        if not token:
            return jsonify({'message': 'Missing token'}), 403
        try:
            data = jwt.decode(token, app.config['SECRET_KEY'])
        except:
            return jsonify({'message': 'Invalid token'}), 403
        return func(*args, **kwargs)
    return wrapped
