# Supplementary material for: IoT-CCAC: a blockchain-based consortium capability access control approach for IoT
Source: PeerJ Comput Sci. 2021 Apr 8;7:e455. doi: 10.7717/peerj-cs.455 (PMC8049119; doi:10.7717/peerj-cs.455)
Supplement: Supplemental Information 2 [file peerj-cs-07-455-s002.zip › CCapAC-master/Pipfile.lock]

{
    "_meta": {
        "hash": {
            "sha256": "d7ca27b61d72a1d81342e42f58b5baeb1b56d1909528e2984ea1843d3a839097"
        },
        "pipfile-spec": 6,
        "requires": {
            "python_version": "3.6"
        },
        "sources": [
            {
                "name": "pypi",
                "url": "https://pypi.org/simple",
                "verify_ssl": true
            }
        ]
    },
    "default": {
        "asn1crypto": {
            "hashes": [
                "sha256:4bcdf33c861c7d40bdcd74d8e4dd7661aac320fcdf40b9a3f95b4ee12fde2fa8",
                "sha256:f4f6e119474e58e04a2b1af817eb585b4fd72bdd89b998624712b5c99be7641c"
            ],
            "version": "==1.4.0"
        },
        "base58": {
            "hashes": [
                "sha256:1e42993c0628ed4f898c03b522b26af78fb05115732549b21a028bc4633d19ab",
                "sha256:6aa0553e477478993588303c54659d15e3c17ae062508c854a8b752d07c716bd",
                "sha256:9a793c599979c497800eb414c852b80866f28daaed5494703fc129592cc83e60"
            ],
            "version": "==1.0.3"
        },
        "bigchaindb-driver": {
            "hashes": [
                "sha256:f9652012c085e71b4550a4ec284ab65b5ff4397c131a9ec12b5ad27e7af51f3d"
            ],
            "index": "pypi",
            "version": "==0.6.2"
        },
        "certifi": {
            "hashes": [
                "sha256:5930595817496dd21bb8dc35dad090f1c2cd0adfaf21204bf6732ca5d8ee34d3",
                "sha256:8fc0819f1f30ba15bdb34cceffb9ef04d99f420f68eb75d901e9560b8749fc41"
            ],
            "version": "==2020.6.20"
        },
        "cffi": {
            "hashes": [
                "sha256:005f2bfe11b6745d726dbb07ace4d53f057de66e336ff92d61b8c7e9c8f4777d",
                "sha256:09e96138280241bd355cd585148dec04dbbedb4f46128f340d696eaafc82dd7b",
                "sha256:0b1ad452cc824665ddc682400b62c9e4f5b64736a2ba99110712fdee5f2505c4",
                "sha256:0ef488305fdce2580c8b2708f22d7785ae222d9825d3094ab073e22e93dfe51f",
                "sha256:15f351bed09897fbda218e4db5a3d5c06328862f6198d4fb385f3e14e19decb3",
                "sha256:22399ff4870fb4c7ef19fff6eeb20a8bbf15571913c181c78cb361024d574579",
                "sha256:23e5d2040367322824605bc29ae8ee9175200b92cb5483ac7d466927a9b3d537",
                "sha256:2791f68edc5749024b4722500e86303a10d342527e1e3bcac47f35fbd25b764e",
                "sha256:2f9674623ca39c9ebe38afa3da402e9326c245f0f5ceff0623dccdac15023e05",
                "sha256:3363e77a6176afb8823b6e06db78c46dbc4c7813b00a41300a4873b6ba63b171",
                "sha256:33c6cdc071ba5cd6d96769c8969a0531be2d08c2628a0143a10a7dcffa9719ca",
                "sha256:3b8eaf915ddc0709779889c472e553f0d3e8b7bdf62dab764c8921b09bf94522",
                "sha256:3cb3e1b9ec43256c4e0f8d2837267a70b0e1ca8c4f456685508ae6106b1f504c",
                "sha256:3eeeb0405fd145e714f7633a5173318bd88d8bbfc3dd0a5751f8c4f70ae629bc",
                "sha256:44f60519595eaca110f248e5017363d751b12782a6f2bd6a7041cba275215f5d",
                "sha256:4d7c26bfc1ea9f92084a1d75e11999e97b62d63128bcc90c3624d07813c52808",
                "sha256:529c4ed2e10437c205f38f3691a68be66c39197d01062618c55f74294a4a4828",
                "sha256:6642f15ad963b5092d65aed022d033c77763515fdc07095208f15d3563003869",
                "sha256:85ba797e1de5b48aa5a8427b6ba62cf69607c18c5d4eb747604b7302f1ec382d",
                "sha256:8f0f1e499e4000c4c347a124fa6a27d37608ced4fe9f7d45070563b7c4c370c9",
                "sha256:a624fae282e81ad2e4871bdb767e2c914d0539708c0f078b5b355258293c98b0",
                "sha256:b0358e6fefc74a16f745afa366acc89f979040e0cbc4eec55ab26ad1f6a9bfbc",
                "sha256:bbd2f4dfee1079f76943767fce837ade3087b578aeb9f69aec7857d5bf25db15",
                "sha256:bf39a9e19ce7298f1bd6a9758fa99707e9e5b1ebe5e90f2c3913a47bc548747c",
                "sha256:c11579638288e53fc94ad60022ff1b67865363e730ee41ad5e6f0a17188b327a",
                "sha256:c150eaa3dadbb2b5339675b88d4573c1be3cb6f2c33a6c83387e10cc0bf05bd3",
                "sha256:c53af463f4a40de78c58b8b2710ade243c81cbca641e34debf3396a9640d6ec1",
                "sha256:cb763ceceae04803adcc4e2d80d611ef201c73da32d8f2722e9d0ab0c7f10768",
                "sha256:cc75f58cdaf043fe6a7a6c04b3b5a0e694c6a9e24050967747251fb80d7bce0d",
                "sha256:d80998ed59176e8cba74028762fbd9b9153b9afc71ea118e63bbf5d4d0f9552b",
                "sha256:de31b5164d44ef4943db155b3e8e17929707cac1e5bd2f363e67a56e3af4af6e",
                "sha256:e66399cf0fc07de4dce4f588fc25bfe84a6d1285cc544e67987d22663393926d",
                "sha256:f0620511387790860b249b9241c2f13c3a80e21a73e0b861a2df24e9d6f56730",
                "sha256:f4eae045e6ab2bb54ca279733fe4eb85f1effda392666308250714e01907f394",
                "sha256:f92cdecb618e5fa4658aeb97d5eb3d2f47aa94ac6477c6daf0f306c5a3b9e6b1",
                "sha256:f92f789e4f9241cd262ad7a555ca2c648a98178a953af117ef7fad46aa1d5591"
            ],
            "version": "==1.14.3"
        },
        "chardet": {
            "hashes": [
                "sha256:84ab92ed1c4d4f16916e05906b6b75a6c0fb5db821cc65e70cbd64a3e2a5eaae",
                "sha256:fc323ffcaeaed0e0a02bf4d117757b98aed530d9ed4531e3e15460124c106691"
            ],
            "version": "==3.0.4"
        },
        "click": {
            "hashes": [
                "sha256:d2b5255c7c6349bc1bd1e59e08cd12acbbd63ce649f2588755783aa94dfb6b1a",
                "sha256:dacca89f4bfadd5de3d7489b7c8a566eee0d3676333fbb50030263894c38c0dc"
            ],
            "version": "==7.1.2"
        },
        "cryptoconditions": {
            "hashes": [
                "sha256:6b8d3ff20c6a2050ee8eb2d78bfbf457d9a6a310b0a506066aa4dba7d623abbc"
            ],
            "version": "==0.8.0"
        },
        "cryptography": {
            "hashes": [
                "sha256:02602e1672b62e803e08617ec286041cc453e8d43f093a5f4162095506bc0beb",
                "sha256:10b48e848e1edb93c1d3b797c83c72b4c387ab0eb4330aaa26da8049a6cbede0",
                "sha256:17db09db9d7c5de130023657be42689d1a5f60502a14f6f745f6f65a6b8195c0",
                "sha256:227da3a896df1106b1a69b1e319dce218fa04395e8cc78be7e31ca94c21254bc",
                "sha256:2cbaa03ac677db6c821dac3f4cdfd1461a32d0615847eedbb0df54bb7802e1f7",
                "sha256:31db8febfc768e4b4bd826750a70c79c99ea423f4697d1dab764eb9f9f849519",
                "sha256:4a510d268e55e2e067715d728e4ca6cd26a8e9f1f3d174faf88e6f2cb6b6c395",
                "sha256:6a88d9004310a198c474d8a822ee96a6dd6c01efe66facdf17cb692512ae5bc0",
                "sha256:76936ec70a9b72eb8c58314c38c55a0336a2b36de0c7ee8fb874a4547cadbd39",
                "sha256:7e3b4aecc4040928efa8a7cdaf074e868af32c58ffc9bb77e7bf2c1a16783286",
                "sha256:8168bcb08403ef144ff1fb880d416f49e2728101d02aaadfe9645883222c0aa5",
                "sha256:8229ceb79a1792823d87779959184a1bf95768e9248c93ae9f97c7a2f60376a1",
                "sha256:8a19e9f2fe69f6a44a5c156968d9fc8df56d09798d0c6a34ccc373bb186cee86",
                "sha256:8d10113ca826a4c29d5b85b2c4e045ffa8bad74fb525ee0eceb1d38d4c70dfd6",
                "sha256:be495b8ec5a939a7605274b6e59fbc35e76f5ad814ae010eb679529671c9e119",
                "sha256:dc2d3f3b1548f4d11786616cf0f4415e25b0fbecb8a1d2cd8c07568f13fdde38",
                "sha256:e4aecdd9d5a3d06c337894c9a6e2961898d3f64fe54ca920a72234a3de0f9cb3",
                "sha256:e79ab4485b99eacb2166f3212218dd858258f374855e1568f728462b0e6ee0d9",
                "sha256:f995d3667301e1754c57b04e0bae6f0fa9d710697a9f8d6712e8cca02550910f"
            ],
            "version": "==2.3.1"
        },
        "flask": {
            "hashes": [
                "sha256:4efa1ae2d7c9865af48986de8aeb8504bf32c7f3d6fdc9353d34b21f4b127060",
                "sha256:8a4fdd8936eba2512e9c85df320a37e694c93945b33ef33c89946a340a238557"
            ],
            "index": "pypi",
            "version": "==1.1.2"
        },
        "idna": {
            "hashes": [
                "sha256:b307872f855b18632ce0c21c5e45be78c0ea7ae4c15c828c20788b26921eb3f6",
                "sha256:b97d804b1e9b523befed77c48dacec60e6dcb0b5391d57af6a65a312a90648c0"
            ],
            "version": "==2.10"
        },
        "itsdangerous": {
            "hashes": [
                "sha256:321b033d07f2a4136d3ec762eac9f16a10ccd60f53c0c91af90217ace7ba1f19",
                "sha256:b12271b2047cb23eeb98c8b5622e2e5c5e9abd9784a153e9d8ef9cb4dd09d749"
            ],
            "version": "==1.1.0"
        },
        "jinja2": {
            "hashes": [
                "sha256:89aab215427ef59c34ad58735269eb58b1a5808103067f7bb9d5836c651b3bb0",
                "sha256:f0a4641d3cf955324a89c04f3d94663aa4d638abe8f733ecd3582848e1c37035"
            ],
            "version": "==2.11.2"
        },
        "markupsafe": {
            "hashes": [
                "sha256:00bc623926325b26bb9605ae9eae8a215691f33cae5df11ca5424f06f2d1f473",
                "sha256:09027a7803a62ca78792ad89403b1b7a73a01c8cb65909cd876f7fcebd79b161",
                "sha256:09c4b7f37d6c648cb13f9230d847adf22f8171b1ccc4d5682398e77f40309235",
                "sha256:1027c282dad077d0bae18be6794e6b6b8c91d58ed8a8d89a89d59693b9131db5",
                "sha256:13d3144e1e340870b25e7b10b98d779608c02016d5184cfb9927a9f10c689f42",
                "sha256:24982cc2533820871eba85ba648cd53d8623687ff11cbb805be4ff7b4c971aff",
                "sha256:29872e92839765e546828bb7754a68c418d927cd064fd4708fab9fe9c8bb116b",
                "sha256:43a55c2930bbc139570ac2452adf3d70cdbb3cfe5912c71cdce1c2c6bbd9c5d1",
                "sha256:46c99d2de99945ec5cb54f23c8cd5689f6d7177305ebff350a58ce5f8de1669e",
                "sha256:500d4957e52ddc3351cabf489e79c91c17f6e0899158447047588650b5e69183",
                "sha256:535f6fc4d397c1563d08b88e485c3496cf5784e927af890fb3c3aac7f933ec66",
                "sha256:596510de112c685489095da617b5bcbbac7dd6384aeebeda4df6025d0256a81b",
                "sha256:62fe6c95e3ec8a7fad637b7f3d372c15ec1caa01ab47926cfdf7a75b40e0eac1",
                "sha256:6788b695d50a51edb699cb55e35487e430fa21f1ed838122d722e0ff0ac5ba15",
                "sha256:6dd73240d2af64df90aa7c4e7481e23825ea70af4b4922f8ede5b9e35f78a3b1",
                "sha256:717ba8fe3ae9cc0006d7c451f0bb265ee07739daf76355d06366154ee68d221e",
                "sha256:79855e1c5b8da654cf486b830bd42c06e8780cea587384cf6545b7d9ac013a0b",
                "sha256:7c1699dfe0cf8ff607dbdcc1e9b9af1755371f92a68f706051cc8c37d447c905",
                "sha256:88e5fcfb52ee7b911e8bb6d6aa2fd21fbecc674eadd44118a9cc3863f938e735",
                "sha256:8defac2f2ccd6805ebf65f5eeb132adcf2ab57aa11fdf4c0dd5169a004710e7d",
                "sha256:98c7086708b163d425c67c7a91bad6e466bb99d797aa64f965e9d25c12111a5e",
                "sha256:9add70b36c5666a2ed02b43b335fe19002ee5235efd4b8a89bfcf9005bebac0d",
                "sha256:9bf40443012702a1d2070043cb6291650a0841ece432556f784f004937f0f32c",
                "sha256:ade5e387d2ad0d7ebf59146cc00c8044acbd863725f887353a10df825fc8ae21",
                "sha256:b00c1de48212e4cc9603895652c5c410df699856a2853135b3967591e4beebc2",
                "sha256:b1282f8c00509d99fef04d8ba936b156d419be841854fe901d8ae224c59f0be5",
                "sha256:b2051432115498d3562c084a49bba65d97cf251f5a331c64a12ee7e04dacc51b",
                "sha256:ba59edeaa2fc6114428f1637ffff42da1e311e29382d81b339c1817d37ec93c6",
                "sha256:c8716a48d94b06bb3b2524c2b77e055fb313aeb4ea620c8dd03a105574ba704f",
                "sha256:cd5df75523866410809ca100dc9681e301e3c27567cf498077e8551b6d20e42f",
                "sha256:cdb132fc825c38e1aeec2c8aa9338310d29d337bebbd7baa06889d09a60a1fa2",
                "sha256:e249096428b3ae81b08327a63a485ad0878de3fb939049038579ac0ef61e17e7",
                "sha256:e8313f01ba26fbbe36c7be1966a7b7424942f670f38e666995b88d012765b9be"
            ],
            "version": "==1.1.1"
        },
        "pyasn1": {
            "hashes": [
                "sha256:39c7e2ec30515947ff4e87fb6f456dfc6e84857d34be479c9d4a4ba4bf46aa5d",
                "sha256:aef77c9fb94a3ac588e87841208bdec464471d9871bd5050a287cc9a475cd0ba"
            ],
            "version": "==0.4.8"
        },
        "pycparser": {
            "hashes": [
                "sha256:2d475327684562c3a96cc71adf7dc8c4f0565175cf86b6d7a404ff4c771f15f0",
                "sha256:7582ad22678f0fcd81102833f60ef8d0e57288b6b5fb00323d101be910e35705"
            ],
            "version": "==2.20"
        },
        "pyjwt": {
            "hashes": [
                "sha256:5c6eca3c2940464d106b99ba83b00c6add741c9becaec087fb7ccdefea71350e",
                "sha256:8d59a976fb773f3e6a39c85636357c4f0e242707394cadadd9814f5cbaa20e96"
            ],
            "index": "pypi",
            "version": "==1.7.1"
        },
        "pynacl": {
            "hashes": [
                "sha256:123c41df1db119397f2e26e9c63ca2ea853d3663e26b1c389bd3859dc1b7178a",
                "sha256:1b4938a557b32e5c6b27fac79a94cf1abb70753b5462a0b577bd2a77e09dacd0",
                "sha256:301c966c1e17950e50d174ab4b2e7ef3e98ff51ad7a591152a19fe2139281eed",
                "sha256:32f52b754abf07c319c04ce16905109cab44b0e7f7c79497431d3b2000f8af8c",
                "sha256:3fd984580cbea8e02fc531aa32ab9487b72c30127f9e4c8db9ba3fe8950ecc93",
                "sha256:4a3be9f884df08087996516707446ba55648bbefae8428bf578fa05f20fa2ed9",
                "sha256:4c15d7cea1a313fff3f68222e682ee1f855e43c0865081cad7385066a6b57d75",
                "sha256:4d21d733a63637ddf41d0cab50135ec9f5224dd22fd10ebf5c5f5f946b833f84",
                "sha256:506bc2591968a1a7b6577075bc29a591d8fff5bdfec03b0dd926f34b75b670e5",
                "sha256:5172395dea8203ae124fd282fef3d242aa75366d66aebc0f5aab0c4753eed97b",
                "sha256:53d83faf274813a5778bba1cd4cb96b79f39e44a63b1c4a4dada01a2b0eeafe8",
                "sha256:57314a7bad4bd39501dc622942f9921923673e52e126b0fc4f0214b5d25d619a",
                "sha256:67b75a950dbc4025bfa549c183baa17db4096955912f385df31830e5a2121974",
                "sha256:75a427377b2088c29a44db08c796c75a9cde2f9725dd041903cfbc0f6034895c",
                "sha256:7d14f18f8bc43977691276097524b9713d21b9635fea9791311261a66e4fe296",
                "sha256:813d4170f62d68236bb041cf731e8d1f34fc1006a5e5d81139bead6ddaa9d169",
                "sha256:877879903cddb5da317fe86d923f65eb28c62fd7feb79cd3402d166e401f9423",
                "sha256:9532aaa446840ece574c719ad3bbf25f60ca9871f48b5446e3f73e8b498e2398",
                "sha256:9558ef5c1ae45322c054d1d1151016e0463b4da8b5c746a675e99c5c7d8f4faa",
                "sha256:99f91eb80b85fe16f70d362cfeae8eeeb108cd09a85f039fdab02164762f764b",
                "sha256:b796d95704b674100bd99fc42bbde9f8f2ccddae8599a4d4bbcb518428dfbfed",
                "sha256:c4ea0e3b9f3317ada56e12c7b37f6d0316900ae8b54a20d7b100d4e14350ac87",
                "sha256:c93d151efcdd7d214b1b11d781c9f1b125f0208cd06d9762bddabdfeac1cedfc",
                "sha256:ca2deb968135f1400105ca902f5cef24ba6984b6a4904756498afcb9077c76f9",
                "sha256:ceb16b7977123713ad898450ca86a2dc6706a17fe4cf278ffb6b76929c186550",
                "sha256:dfc85c2b414dee700e32764559d560063825ec1470d3ee6c973e43c80a622e56",
                "sha256:f01405a5c453b866e35338c53882f7ba7069c1f4e4045ce67513ad45c796f8a5",
                "sha256:ffb74ac578b3b80b1d2d5a23a6dd7b1d6682e5fce6a7b3d21b46b180a5546055"
            ],
            "version": "==1.1.2"
        },
        "pysha3": {
            "hashes": [
                "sha256:0060a66be16665d90c432f55a0ba1f6480590cfb7d2ad389e688a399183474f0",
                "sha256:11a2ba7a2e1d9669d0052fc8fb30f5661caed5512586ecbeeaf6bf9478ab5c48",
                "sha256:386998ee83e313b6911327174e088021f9f2061cbfa1651b97629b761e9ef5c4",
                "sha256:41be70b06c8775a9e4d4eeb52f2f6a3f356f17539a54eac61f43a29e42fd453d",
                "sha256:4416f16b0f1605c25f627966f76873e432971824778b369bd9ce1bb63d6566d9",
                "sha256:571a246308a7b63f15f5aa9651f99cf30f2a6acba18eddf28f1510935968b603",
                "sha256:59111c08b8f34495575d12e5f2ce3bafb98bea470bc81e70c8b6df99aef0dd2f",
                "sha256:5ec8da7c5c70a53b5fa99094af3ba8d343955b212bc346a0d25f6ff75853999f",
                "sha256:684cb01d87ed6ff466c135f1c83e7e4042d0fc668fa20619f581e6add1d38d77",
                "sha256:68c3a60a39f9179b263d29e221c1bd6e01353178b14323c39cc70593c30f21c5",
                "sha256:6e6a84efb7856f5d760ee55cd2b446972cb7b835676065f6c4f694913ea8f8d9",
                "sha256:827b308dc025efe9b6b7bae36c2e09ed0118a81f792d888548188e97b9bf9a3d",
                "sha256:93abd775dac570cb9951c4e423bcb2bc6303a9d1dc0dc2b7afa2dd401d195b24",
                "sha256:9c778fa8b161dc9348dc5cc361e94d54aa5ff18413788f4641f6600d4893a608",
                "sha256:9fdd28884c5d0b4edfed269b12badfa07f1c89dbc5c9c66dd279833894a9896b",
                "sha256:c7c2adcc43836223680ebdf91f1d3373543dc32747c182c8ca2e02d1b69ce030",
                "sha256:c93a2676e6588abcfaecb73eb14485c81c63b94fca2000a811a7b4fb5937b8e8",
                "sha256:cd5c961b603bd2e6c2b5ef9976f3238a561c58569945d4165efb9b9383b050ef",
                "sha256:f9046d59b3e72aa84f6dae83a040bd1184ebd7fef4e822d38186a8158c89e3cf",
                "sha256:fd7e66999060d079e9c0e8893e78d8017dad4f59721f6fe0be6307cd32127a07",
                "sha256:fe988e73f2ce6d947220624f04d467faf05f1bbdbc64b0a201296bb3af92739e"
            ],
            "version": "==1.0.2"
        },
        "python-rapidjson": {
            "hashes": [
                "sha256:0156939b77d7a4f2ef5f627cabbfcae52f993325626cefc783fe529d42092f51",
                "sha256:0a7729c711d9be2b6c0638ce4851d398e181f2329814668aa7fda6421a5da085",
                "sha256:0cddd7afb5f95d7966836e93a8eae5e31f38e602b57ba6749f9f14473c09470b",
                "sha256:1b5990989d446e1dbffa87e60b38043a9e5fc28ded970d3776d06e3ae68d1eb6",
                "sha256:209e9d9b813641a7bc5ead254f4dfe3a2b43f39ca16eabb36e6b796316cc5a49",
                "sha256:2241e6b0ba4e9bec139e97f6d9f17e9d308de905d66bf5cf88c5636193474a5f",
                "sha256:2cdd343ec844ec06c6819c79cb83c3ba52b12bb421923ddfdf94f1e233b09d34",
                "sha256:4066a69fb074262d2309abe0436630241ca5be5e3c23147c178a138c944ffeba",
                "sha256:626bdea30d3029c3069f5a5b324e8f92f775ae7bb90568022a93f8906954518a",
                "sha256:7785ebc48f66386fe185a2034050a3db493d2b2ac6f01f4504b38f663e2136f9",
                "sha256:77caf809475356690152ee5931380e54cafe7202838e220608794987837a1014",
                "sha256:784a13b6af5380ccd6dcafbf19fef78bd1028f0c4356be810c1edfbe99e08d07",
                "sha256:7abb51dac9092450e31b874f9f02e141cd42a7ebc6ce2ed3191891c53da976a8",
                "sha256:9ca153a4a5f9c1c5774ebec085d6775124dbbf0f7bf3894dec2cbc0910963a8f",
                "sha256:a55a386f87213b1cc69bb4979eb6a77a1f149216f0514adeb06ac0e8fb7e3904",
                "sha256:b844728f6a932e50ea6650d2207e81506c20a3d318651ed7b86ed101b75f50dd",
                "sha256:bd20cd2e6a31a5b42da6c204fe453f67468e862d34f5d678d0df4195ac8039c2",
                "sha256:f1201cadb61ce05a9ec896c4f0e4365d2500894990cf8c885e271acdb4038b95",
                "sha256:f32fda807dea4805b1b93affbde1af7a06119e5828b81eb71a04fa0580c6e5ad",
                "sha256:f4a3a20321e7b5bd7a3fe9451cc4437c1c6a221dc31784a1fc4de5613eccaab3",
                "sha256:f7fff2a22754c4d1b9a34f16d124d92f414f2472d043a652a83b911b3736735e"
            ],
            "version": "==0.6.3"
        },
        "python-rapidjson-schema": {
            "hashes": [
                "sha256:651dbf2cd5f59d1c4414b05de34d7a3af59cd01a91dce982f86cf1d879315824"
            ],
            "version": "==0.1.1"
        },
        "requests": {
            "hashes": [
                "sha256:b3559a131db72c33ee969480840fff4bb6dd111de7dd27c8ee1f820f4f00231b",
                "sha256:fe75cc94a9443b9246fc7049224f75604b113c36acb93f87b80ed42c44cbb898"
            ],
            "version": "==2.24.0"
        },
        "six": {
            "hashes": [
                "sha256:30639c035cdb23534cd4aa2dd52c3bf48f06e5f4a941509c8bafd8ce11080259",
                "sha256:8b74bedcbbbaca38ff6d7491d76f2b06b3592611af620f8426e82dddb04a5ced"
            ],
            "version": "==1.15.0"
        },
        "tinydb": {
            "hashes": [
                "sha256:8cfc0bdf7b284e4fa6ae6931dbf9591831368042e706f8d1688ae0307fdc11a3",
                "sha256:b58964df6f7337bdeb6c8f4938da2876b98fdbd4e1468ddb2ea5fb4b9316ad65"
            ],
            "index": "pypi",
            "version": "==4.2.0"
        },
        "urllib3": {
            "hashes": [
                "sha256:91056c15fa70756691db97756772bb1eb9678fa585d9184f24534b100dc60f4a",
                "sha256:e7983572181f5e1522d9c98453462384ee92a0be7fac5f1413a1e35c56cc0461"
            ],
            "version": "==1.25.10"
        },
        "werkzeug": {
            "hashes": [
                "sha256:2de2a5db0baeae7b2d2664949077c2ac63fbd16d98da0ff71837f7d1dea3fd43",
                "sha256:6c80b1e5ad3665290ea39320b91e1be1e0d5f60652b964a3070216de83d2e47c"
            ],
            "version": "==1.0.1"
        }
    },
    "develop": {}
}
