# Supplementary material for: IoT-CCAC: a blockchain-based consortium capability access control approach for IoT
Source: PeerJ Comput Sci. 2021 Apr 8;7:e455. doi: 10.7717/peerj-cs.455 (PMC8049119; doi:10.7717/peerj-cs.455)
Supplement: Supplemental Information 2 [file peerj-cs-07-455-s002.zip › CCapAC-master/requirements.txt]

asn1crypto==1.4.0
base58==1.0.3
bigchaindb-driver==0.6.2
certifi==2020.6.20
cffi==1.14.3
chardet==3.0.4
click==7.1.2
cryptoconditions==0.8.0
cryptography==2.3.1
Flask==1.1.2
idna==2.10
itsdangerous==1.1.0
Jinja2==2.11.2
MarkupSafe==1.1.1
pyasn1==0.4.8
pycparser==2.20
PyJWT==1.7.1
PyNaCl==1.1.2
pysha3==1.0.2
python-rapidjson==0.6.3
requests==2.24.0
six==1.15.0
tinydb==4.2.0
urllib3==1.25.10
Werkzeug==1.0.1
