# Supplementary material for: IoT-CCAC: a blockchain-based consortium capability access control approach for IoT
Source: PeerJ Comput Sci. 2021 Apr 8;7:e455. doi: 10.7717/peerj-cs.455 (PMC8049119; doi:10.7717/peerj-cs.455)
Supplement: Supplemental Information 2 [file peerj-cs-07-455-s002.zip › CCapAC-master/start/Include/accu.h]

#ifndef Py_LIMITED_API
#ifndef Py_ACCU_H
#define Py_ACCU_H

/*** This is a private API for use by the interpreter and the stdlib.
 *** Its definition may be changed or removed at any moment.
 ***/

/*
 * A two-level accumulator of unicode objects that avoids both the overhead
 * of keeping a huge number of small separate objects, and the quadratic
 * behaviour of using a naive repeated concatenation scheme.
 */

#ifdef __cplusplus
extern "C" {
#endif

#undef small /* defined by some Windows headers */

typedef struct {
    PyObject *large;  /* A list of previously accumulated large strings */
    PyObject *small;  /* Pending small strings */
} _PyAccu;

PyAPI_FUNC(int) _PyAccu_Init(_PyAccu *acc);
PyAPI_FUNC(int) _PyAccu_Accumulate(_PyAccu *acc, PyObject *unicode);
PyAPI_FUNC(PyObject *) _PyAccu_FinishAsList(_PyAccu *acc);
PyAPI_FUNC(PyObject *) _PyAccu_Finish(_PyAccu *acc);
PyAPI_FUNC(void) _PyAccu_Destroy(_PyAccu *acc);

#ifdef __cplusplus
}
#endif

#endif /* Py_ACCU_H */
#endif /* Py_LIMITED_API */
