# Supplementary material for: IoT-CCAC: a blockchain-based consortium capability access control approach for IoT
Source: PeerJ Comput Sci. 2021 Apr 8;7:e455. doi: 10.7717/peerj-cs.455 (PMC8049119; doi:10.7717/peerj-cs.455)
Supplement: Supplemental Information 2 [file peerj-cs-07-455-s002.zip › CCapAC-master/start/Include/ast.h]

#ifndef Py_AST_H
#define Py_AST_H
#ifdef __cplusplus
extern "C" {
#endif

PyAPI_FUNC(int) PyAST_Validate(mod_ty);
PyAPI_FUNC(mod_ty) PyAST_FromNode(
    const node *n,
    PyCompilerFlags *flags,
    const char *filename,       /* decoded from the filesystem encoding */
    PyArena *arena);
PyAPI_FUNC(mod_ty) PyAST_FromNodeObject(
    const node *n,
    PyCompilerFlags *flags,
    PyObject *filename,
    PyArena *arena);

#ifdef __cplusplus
}
#endif
#endif /* !Py_AST_H */
