# Supplementary material for: IoT-CCAC: a blockchain-based consortium capability access control approach for IoT
Source: PeerJ Comput Sci. 2021 Apr 8;7:e455. doi: 10.7717/peerj-cs.455 (PMC8049119; doi:10.7717/peerj-cs.455)
Supplement: Supplemental Information 2 [file peerj-cs-07-455-s002.zip › CCapAC-master/start/Include/bitset.h]

#ifndef Py_BITSET_H
#define Py_BITSET_H
#ifdef __cplusplus
extern "C" {
#endif

/* Bitset interface */

#define BYTE		char

typedef BYTE *bitset;

bitset newbitset(int nbits);
void delbitset(bitset bs);
#define testbit(ss, ibit) (((ss)[BIT2BYTE(ibit)] & BIT2MASK(ibit)) != 0)
int addbit(bitset bs, int ibit); /* Returns 0 if already set */
int samebitset(bitset bs1, bitset bs2, int nbits);
void mergebitset(bitset bs1, bitset bs2, int nbits);

#define BITSPERBYTE	(8*sizeof(BYTE))
#define NBYTES(nbits)	(((nbits) + BITSPERBYTE - 1) / BITSPERBYTE)

#define BIT2BYTE(ibit)	((ibit) / BITSPERBYTE)
#define BIT2SHIFT(ibit)	((ibit) % BITSPERBYTE)
#define BIT2MASK(ibit)	(1 << BIT2SHIFT(ibit))
#define BYTE2BIT(ibyte)	((ibyte) * BITSPERBYTE)

#ifdef __cplusplus
}
#endif
#endif /* !Py_BITSET_H */
