# Supplementary material for: IoT-CCAC: a blockchain-based consortium capability access control approach for IoT
Source: PeerJ Comput Sci. 2021 Apr 8;7:e455. doi: 10.7717/peerj-cs.455 (PMC8049119; doi:10.7717/peerj-cs.455)
Supplement: Supplemental Information 2 [file peerj-cs-07-455-s002.zip › CCapAC-master/start/Include/bltinmodule.h]

#ifndef Py_BLTINMODULE_H
#define Py_BLTINMODULE_H
#ifdef __cplusplus
extern "C" {
#endif

PyAPI_DATA(PyTypeObject) PyFilter_Type;
PyAPI_DATA(PyTypeObject) PyMap_Type;
PyAPI_DATA(PyTypeObject) PyZip_Type;

#ifdef __cplusplus
}
#endif
#endif /* !Py_BLTINMODULE_H */
