# Supplementary material for: IoT-CCAC: a blockchain-based consortium capability access control approach for IoT
Source: PeerJ Comput Sci. 2021 Apr 8;7:e455. doi: 10.7717/peerj-cs.455 (PMC8049119; doi:10.7717/peerj-cs.455)
Supplement: Supplemental Information 2 [file peerj-cs-07-455-s002.zip › CCapAC-master/start/Include/complexobject.h]

/* Complex number structure */

#ifndef Py_COMPLEXOBJECT_H
#define Py_COMPLEXOBJECT_H
#ifdef __cplusplus
extern "C" {
#endif

#ifndef Py_LIMITED_API
typedef struct {
    double real;
    double imag;
} Py_complex;

/* Operations on complex numbers from complexmodule.c */

PyAPI_FUNC(Py_complex) _Py_c_sum(Py_complex, Py_complex);
PyAPI_FUNC(Py_complex) _Py_c_diff(Py_complex, Py_complex);
PyAPI_FUNC(Py_complex) _Py_c_neg(Py_complex);
PyAPI_FUNC(Py_complex) _Py_c_prod(Py_complex, Py_complex);
PyAPI_FUNC(Py_complex) _Py_c_quot(Py_complex, Py_complex);
PyAPI_FUNC(Py_complex) _Py_c_pow(Py_complex, Py_complex);
PyAPI_FUNC(double) _Py_c_abs(Py_complex);
#endif

/* Complex object interface */

/*
PyComplexObject represents a complex number with double-precision
real and imaginary parts.
*/
#ifndef Py_LIMITED_API
typedef struct {
    PyObject_HEAD
    Py_complex cval;
} PyComplexObject;
#endif

PyAPI_DATA(PyTypeObject) PyComplex_Type;

#define PyComplex_Check(op) PyObject_TypeCheck(op, &PyComplex_Type)
#define PyComplex_CheckExact(op) (Py_TYPE(op) == &PyComplex_Type)

#ifndef Py_LIMITED_API
PyAPI_FUNC(PyObject *) PyComplex_FromCComplex(Py_complex);
#endif
PyAPI_FUNC(PyObject *) PyComplex_FromDoubles(double real, double imag);

PyAPI_FUNC(double) PyComplex_RealAsDouble(PyObject *op);
PyAPI_FUNC(double) PyComplex_ImagAsDouble(PyObject *op);
#ifndef Py_LIMITED_API
PyAPI_FUNC(Py_complex) PyComplex_AsCComplex(PyObject *op);
#endif

/* Format the object based on the format_spec, as defined in PEP 3101
   (Advanced String Formatting). */
#ifndef Py_LIMITED_API
PyAPI_FUNC(int) _PyComplex_FormatAdvancedWriter(
    _PyUnicodeWriter *writer,
    PyObject *obj,
    PyObject *format_spec,
    Py_ssize_t start,
    Py_ssize_t end);
#endif

#ifdef __cplusplus
}
#endif
#endif /* !Py_COMPLEXOBJECT_H */
