# Supplementary material for: IoT-CCAC: a blockchain-based consortium capability access control approach for IoT
Source: PeerJ Comput Sci. 2021 Apr 8;7:e455. doi: 10.7717/peerj-cs.455 (PMC8049119; doi:10.7717/peerj-cs.455)
Supplement: Supplemental Information 2 [file peerj-cs-07-455-s002.zip › CCapAC-master/start/Include/dtoa.h]

#ifndef Py_LIMITED_API
#ifndef PY_NO_SHORT_FLOAT_REPR
#ifdef __cplusplus
extern "C" {
#endif

PyAPI_FUNC(double) _Py_dg_strtod(const char *str, char **ptr);
PyAPI_FUNC(char *) _Py_dg_dtoa(double d, int mode, int ndigits,
                        int *decpt, int *sign, char **rve);
PyAPI_FUNC(void) _Py_dg_freedtoa(char *s);
PyAPI_FUNC(double) _Py_dg_stdnan(int sign);
PyAPI_FUNC(double) _Py_dg_infinity(int sign);


#ifdef __cplusplus
}
#endif
#endif
#endif
