# Supplementary material for: IoT-CCAC: a blockchain-based consortium capability access control approach for IoT
Source: PeerJ Comput Sci. 2021 Apr 8;7:e455. doi: 10.7717/peerj-cs.455 (PMC8049119; doi:10.7717/peerj-cs.455)
Supplement: Supplemental Information 2 [file peerj-cs-07-455-s002.zip › CCapAC-master/start/Include/enumobject.h]

#ifndef Py_ENUMOBJECT_H
#define Py_ENUMOBJECT_H

/* Enumerate Object */

#ifdef __cplusplus
extern "C" {
#endif

PyAPI_DATA(PyTypeObject) PyEnum_Type;
PyAPI_DATA(PyTypeObject) PyReversed_Type;

#ifdef __cplusplus
}
#endif

#endif /* !Py_ENUMOBJECT_H */
