# Supplementary material for: IoT-CCAC: a blockchain-based consortium capability access control approach for IoT
Source: PeerJ Comput Sci. 2021 Apr 8;7:e455. doi: 10.7717/peerj-cs.455 (PMC8049119; doi:10.7717/peerj-cs.455)
Supplement: Supplemental Information 2 [file peerj-cs-07-455-s002.zip › CCapAC-master/start/Include/eval.h]

/* Interface to execute compiled code */

#ifndef Py_EVAL_H
#define Py_EVAL_H
#ifdef __cplusplus
extern "C" {
#endif

PyAPI_FUNC(PyObject *) PyEval_EvalCode(PyObject *, PyObject *, PyObject *);

PyAPI_FUNC(PyObject *) PyEval_EvalCodeEx(PyObject *co,
					PyObject *globals,
					PyObject *locals,
					PyObject **args, int argc,
					PyObject **kwds, int kwdc,
					PyObject **defs, int defc,
					PyObject *kwdefs, PyObject *closure);

#ifndef Py_LIMITED_API
PyAPI_FUNC(PyObject *) _PyEval_CallTracing(PyObject *func, PyObject *args);
#endif

#ifdef __cplusplus
}
#endif
#endif /* !Py_EVAL_H */
