# Supplementary material for: IoT-CCAC: a blockchain-based consortium capability access control approach for IoT
Source: PeerJ Comput Sci. 2021 Apr 8;7:e455. doi: 10.7717/peerj-cs.455 (PMC8049119; doi:10.7717/peerj-cs.455)
Supplement: Supplemental Information 2 [file peerj-cs-07-455-s002.zip › CCapAC-master/start/Include/fileobject.h]

/* File object interface (what's left of it -- see io.py) */

#ifndef Py_FILEOBJECT_H
#define Py_FILEOBJECT_H
#ifdef __cplusplus
extern "C" {
#endif

#define PY_STDIOTEXTMODE "b"

PyAPI_FUNC(PyObject *) PyFile_FromFd(int, const char *, const char *, int,
                                     const char *, const char *,
                                     const char *, int);
PyAPI_FUNC(PyObject *) PyFile_GetLine(PyObject *, int);
PyAPI_FUNC(int) PyFile_WriteObject(PyObject *, PyObject *, int);
PyAPI_FUNC(int) PyFile_WriteString(const char *, PyObject *);
PyAPI_FUNC(int) PyObject_AsFileDescriptor(PyObject *);
#ifndef Py_LIMITED_API
PyAPI_FUNC(char *) Py_UniversalNewlineFgets(char *, int, FILE*, PyObject *);
#endif

/* The default encoding used by the platform file system APIs
   If non-NULL, this is different than the default encoding for strings
*/
PyAPI_DATA(const char *) Py_FileSystemDefaultEncoding;
PyAPI_DATA(const char *) Py_FileSystemDefaultEncodeErrors;
PyAPI_DATA(int) Py_HasFileSystemDefaultEncoding;

/* Internal API

   The std printer acts as a preliminary sys.stderr until the new io
   infrastructure is in place. */
#ifndef Py_LIMITED_API
PyAPI_FUNC(PyObject *) PyFile_NewStdPrinter(int);
PyAPI_DATA(PyTypeObject) PyStdPrinter_Type;
#endif /* Py_LIMITED_API */

/* A routine to check if a file descriptor can be select()-ed. */
#ifdef HAVE_SELECT
 #define _PyIsSelectable_fd(FD) (((FD) >= 0) && ((FD) < FD_SETSIZE))
#else
 #define _PyIsSelectable_fd(FD) (1)
#endif /* HAVE_SELECT */

#ifdef __cplusplus
}
#endif
#endif /* !Py_FILEOBJECT_H */
