# Supplementary material for: IoT-CCAC: a blockchain-based consortium capability access control approach for IoT
Source: PeerJ Comput Sci. 2021 Apr 8;7:e455. doi: 10.7717/peerj-cs.455 (PMC8049119; doi:10.7717/peerj-cs.455)
Supplement: Supplemental Information 2 [file peerj-cs-07-455-s002.zip › CCapAC-master/start/Include/intrcheck.h]

#ifndef Py_INTRCHECK_H
#define Py_INTRCHECK_H
#ifdef __cplusplus
extern "C" {
#endif

PyAPI_FUNC(int) PyOS_InterruptOccurred(void);
PyAPI_FUNC(void) PyOS_InitInterrupts(void);
PyAPI_FUNC(void) PyOS_AfterFork(void);

#ifndef Py_LIMITED_API
PyAPI_FUNC(int) _PyOS_IsMainThread(void);

#ifdef MS_WINDOWS
/* windows.h is not included by Python.h so use void* instead of HANDLE */
PyAPI_FUNC(void*) _PyOS_SigintEvent(void);
#endif
#endif /* !Py_LIMITED_API */

#ifdef __cplusplus
}
#endif
#endif /* !Py_INTRCHECK_H */
