# Supplementary material for: IoT-CCAC: a blockchain-based consortium capability access control approach for IoT
Source: PeerJ Comput Sci. 2021 Apr 8;7:e455. doi: 10.7717/peerj-cs.455 (PMC8049119; doi:10.7717/peerj-cs.455)
Supplement: Supplemental Information 2 [file peerj-cs-07-455-s002.zip › CCapAC-master/start/Include/iterobject.h]

#ifndef Py_ITEROBJECT_H
#define Py_ITEROBJECT_H
/* Iterators (the basic kind, over a sequence) */
#ifdef __cplusplus
extern "C" {
#endif

PyAPI_DATA(PyTypeObject) PySeqIter_Type;
PyAPI_DATA(PyTypeObject) PyCallIter_Type;
PyAPI_DATA(PyTypeObject) PyCmpWrapper_Type;

#define PySeqIter_Check(op) (Py_TYPE(op) == &PySeqIter_Type)

PyAPI_FUNC(PyObject *) PySeqIter_New(PyObject *);


#define PyCallIter_Check(op) (Py_TYPE(op) == &PyCallIter_Type)

PyAPI_FUNC(PyObject *) PyCallIter_New(PyObject *, PyObject *);

#ifdef __cplusplus
}
#endif
#endif /* !Py_ITEROBJECT_H */
