# Supplementary material for: IoT-CCAC: a blockchain-based consortium capability access control approach for IoT
Source: PeerJ Comput Sci. 2021 Apr 8;7:e455. doi: 10.7717/peerj-cs.455 (PMC8049119; doi:10.7717/peerj-cs.455)
Supplement: Supplemental Information 2 [file peerj-cs-07-455-s002.zip › CCapAC-master/start/Include/marshal.h]

/* Interface for marshal.c */

#ifndef Py_MARSHAL_H
#define Py_MARSHAL_H
#ifdef __cplusplus
extern "C" {
#endif

#define Py_MARSHAL_VERSION 4

PyAPI_FUNC(void) PyMarshal_WriteLongToFile(long, FILE *, int);
PyAPI_FUNC(void) PyMarshal_WriteObjectToFile(PyObject *, FILE *, int);
PyAPI_FUNC(PyObject *) PyMarshal_WriteObjectToString(PyObject *, int);

#ifndef Py_LIMITED_API
PyAPI_FUNC(long) PyMarshal_ReadLongFromFile(FILE *);
PyAPI_FUNC(int) PyMarshal_ReadShortFromFile(FILE *);
PyAPI_FUNC(PyObject *) PyMarshal_ReadObjectFromFile(FILE *);
PyAPI_FUNC(PyObject *) PyMarshal_ReadLastObjectFromFile(FILE *);
#endif
PyAPI_FUNC(PyObject *) PyMarshal_ReadObjectFromString(const char *,
                                                      Py_ssize_t);

#ifdef __cplusplus
}
#endif
#endif /* !Py_MARSHAL_H */
