# Supplementary material for: IoT-CCAC: a blockchain-based consortium capability access control approach for IoT
Source: PeerJ Comput Sci. 2021 Apr 8;7:e455. doi: 10.7717/peerj-cs.455 (PMC8049119; doi:10.7717/peerj-cs.455)
Supplement: Supplemental Information 2 [file peerj-cs-07-455-s002.zip › CCapAC-master/start/Include/metagrammar.h]

#ifndef Py_METAGRAMMAR_H
#define Py_METAGRAMMAR_H
#ifdef __cplusplus
extern "C" {
#endif


#define MSTART 256
#define RULE 257
#define RHS 258
#define ALT 259
#define ITEM 260
#define ATOM 261

#ifdef __cplusplus
}
#endif
#endif /* !Py_METAGRAMMAR_H */
