# Supplementary material for: IoT-CCAC: a blockchain-based consortium capability access control approach for IoT
Source: PeerJ Comput Sci. 2021 Apr 8;7:e455. doi: 10.7717/peerj-cs.455 (PMC8049119; doi:10.7717/peerj-cs.455)
Supplement: Supplemental Information 2 [file peerj-cs-07-455-s002.zip › CCapAC-master/start/Include/namespaceobject.h]

/* simple namespace object interface */

#ifndef NAMESPACEOBJECT_H
#define NAMESPACEOBJECT_H
#ifdef __cplusplus
extern "C" {
#endif

#ifndef Py_LIMITED_API
PyAPI_DATA(PyTypeObject) _PyNamespace_Type;

PyAPI_FUNC(PyObject *) _PyNamespace_New(PyObject *kwds);
#endif /* !Py_LIMITED_API */

#ifdef __cplusplus
}
#endif
#endif /* !NAMESPACEOBJECT_H */
