# Supplementary material for: IoT-CCAC: a blockchain-based consortium capability access control approach for IoT
Source: PeerJ Comput Sci. 2021 Apr 8;7:e455. doi: 10.7717/peerj-cs.455 (PMC8049119; doi:10.7717/peerj-cs.455)
Supplement: Supplemental Information 2 [file peerj-cs-07-455-s002.zip › CCapAC-master/start/Include/node.h]

/* Parse tree node interface */

#ifndef Py_NODE_H
#define Py_NODE_H
#ifdef __cplusplus
extern "C" {
#endif

typedef struct _node {
    short		n_type;
    char		*n_str;
    int			n_lineno;
    int			n_col_offset;
    int			n_nchildren;
    struct _node	*n_child;
} node;

PyAPI_FUNC(node *) PyNode_New(int type);
PyAPI_FUNC(int) PyNode_AddChild(node *n, int type,
                                      char *str, int lineno, int col_offset);
PyAPI_FUNC(void) PyNode_Free(node *n);
#ifndef Py_LIMITED_API
PyAPI_FUNC(Py_ssize_t) _PyNode_SizeOf(node *n);
#endif

/* Node access functions */
#define NCH(n)		((n)->n_nchildren)

#define CHILD(n, i)	(&(n)->n_child[i])
#define RCHILD(n, i)	(CHILD(n, NCH(n) + i))
#define TYPE(n)		((n)->n_type)
#define STR(n)		((n)->n_str)
#define LINENO(n)       ((n)->n_lineno)

/* Assert that the type of a node is what we expect */
#define REQ(n, type) assert(TYPE(n) == (type))

PyAPI_FUNC(void) PyNode_ListTree(node *);

#ifdef __cplusplus
}
#endif
#endif /* !Py_NODE_H */
