# Supplementary material for: IoT-CCAC: a blockchain-based consortium capability access control approach for IoT
Source: PeerJ Comput Sci. 2021 Apr 8;7:e455. doi: 10.7717/peerj-cs.455 (PMC8049119; doi:10.7717/peerj-cs.455)
Supplement: Supplemental Information 2 [file peerj-cs-07-455-s002.zip › CCapAC-master/start/Include/odictobject.h]

#ifndef Py_ODICTOBJECT_H
#define Py_ODICTOBJECT_H
#ifdef __cplusplus
extern "C" {
#endif


/* OrderedDict */

#ifndef Py_LIMITED_API

typedef struct _odictobject PyODictObject;

PyAPI_DATA(PyTypeObject) PyODict_Type;
PyAPI_DATA(PyTypeObject) PyODictIter_Type;
PyAPI_DATA(PyTypeObject) PyODictKeys_Type;
PyAPI_DATA(PyTypeObject) PyODictItems_Type;
PyAPI_DATA(PyTypeObject) PyODictValues_Type;

#endif /* Py_LIMITED_API */

#define PyODict_Check(op) PyObject_TypeCheck(op, &PyODict_Type)
#define PyODict_CheckExact(op) (Py_TYPE(op) == &PyODict_Type)
#define PyODict_SIZE(op) ((PyDictObject *)op)->ma_used
#define PyODict_HasKey(od, key) (PyMapping_HasKey(PyObject *)od, key)

PyAPI_FUNC(PyObject *) PyODict_New(void);
PyAPI_FUNC(int) PyODict_SetItem(PyObject *od, PyObject *key, PyObject *item);
PyAPI_FUNC(int) PyODict_DelItem(PyObject *od, PyObject *key);

/* wrappers around PyDict* functions */
#define PyODict_GetItem(od, key) PyDict_GetItem((PyObject *)od, key)
#define PyODict_GetItemWithError(od, key) \
    PyDict_GetItemWithError((PyObject *)od, key)
#define PyODict_Contains(od, key) PyDict_Contains((PyObject *)od, key)
#define PyODict_Size(od) PyDict_Size((PyObject *)od)
#define PyODict_GetItemString(od, key) \
    PyDict_GetItemString((PyObject *)od, key)

#ifdef __cplusplus
}
#endif
#endif /* !Py_ODICTOBJECT_H */
