# Supplementary material for: IoT-CCAC: a blockchain-based consortium capability access control approach for IoT
Source: PeerJ Comput Sci. 2021 Apr 8;7:e455. doi: 10.7717/peerj-cs.455 (PMC8049119; doi:10.7717/peerj-cs.455)
Supplement: Supplemental Information 2 [file peerj-cs-07-455-s002.zip › CCapAC-master/start/Include/osdefs.h]

#ifndef Py_OSDEFS_H
#define Py_OSDEFS_H
#ifdef __cplusplus
extern "C" {
#endif


/* Operating system dependencies */

#ifdef MS_WINDOWS
#define SEP L'\\'
#define ALTSEP L'/'
#define MAXPATHLEN 256
#define DELIM L';'
#endif

/* Filename separator */
#ifndef SEP
#define SEP L'/'
#endif

/* Max pathname length */
#ifdef __hpux
#include <sys/param.h>
#include <limits.h>
#ifndef PATH_MAX
#define PATH_MAX MAXPATHLEN
#endif
#endif

#ifndef MAXPATHLEN
#if defined(PATH_MAX) && PATH_MAX > 1024
#define MAXPATHLEN PATH_MAX
#else
#define MAXPATHLEN 1024
#endif
#endif

/* Search path entry delimiter */
#ifndef DELIM
#define DELIM L':'
#endif

#ifdef __cplusplus
}
#endif
#endif /* !Py_OSDEFS_H */
