# Supplementary material for: IoT-CCAC: a blockchain-based consortium capability access control approach for IoT
Source: PeerJ Comput Sci. 2021 Apr 8;7:e455. doi: 10.7717/peerj-cs.455 (PMC8049119; doi:10.7717/peerj-cs.455)
Supplement: Supplemental Information 2 [file peerj-cs-07-455-s002.zip › CCapAC-master/start/Include/osmodule.h]

/* os module interface */

#ifndef Py_OSMODULE_H
#define Py_OSMODULE_H
#ifdef __cplusplus
extern "C" {
#endif

PyAPI_FUNC(PyObject *) PyOS_FSPath(PyObject *path);

#ifdef __cplusplus
}
#endif
#endif /* !Py_OSMODULE_H */
