# Supplementary material for: IoT-CCAC: a blockchain-based consortium capability access control approach for IoT
Source: PeerJ Comput Sci. 2021 Apr 8;7:e455. doi: 10.7717/peerj-cs.455 (PMC8049119; doi:10.7717/peerj-cs.455)
Supplement: Supplemental Information 2 [file peerj-cs-07-455-s002.zip › CCapAC-master/start/Include/patchlevel.h]

/* Python version identification scheme.

   When the major or minor version changes, the VERSION variable in
   configure.ac must also be changed.

   There is also (independent) API version information in modsupport.h.
*/

/* Values for PY_RELEASE_LEVEL */
#define PY_RELEASE_LEVEL_ALPHA	0xA
#define PY_RELEASE_LEVEL_BETA	0xB
#define PY_RELEASE_LEVEL_GAMMA	0xC     /* For release candidates */
#define PY_RELEASE_LEVEL_FINAL	0xF	/* Serial should be 0 here */
					/* Higher for patch releases */

/* Version parsed out into numeric values */
/*--start constants--*/
#define PY_MAJOR_VERSION	3
#define PY_MINOR_VERSION	6
#define PY_MICRO_VERSION	0
#define PY_RELEASE_LEVEL	PY_RELEASE_LEVEL_FINAL
#define PY_RELEASE_SERIAL	0

/* Version as a string */
#define PY_VERSION      	"3.6.0"
/*--end constants--*/

/* Version as a single 4-byte hex number, e.g. 0x010502B2 == 1.5.2b2.
   Use this for numeric comparisons, e.g. #if PY_VERSION_HEX >= ... */
#define PY_VERSION_HEX ((PY_MAJOR_VERSION << 24) | \
			(PY_MINOR_VERSION << 16) | \
			(PY_MICRO_VERSION <<  8) | \
			(PY_RELEASE_LEVEL <<  4) | \
			(PY_RELEASE_SERIAL << 0))
