# Supplementary material for: IoT-CCAC: a blockchain-based consortium capability access control approach for IoT
Source: PeerJ Comput Sci. 2021 Apr 8;7:e455. doi: 10.7717/peerj-cs.455 (PMC8049119; doi:10.7717/peerj-cs.455)
Supplement: Supplemental Information 2 [file peerj-cs-07-455-s002.zip › CCapAC-master/start/Include/pgenheaders.h]

#ifndef Py_PGENHEADERS_H
#define Py_PGENHEADERS_H
#ifdef __cplusplus
extern "C" {
#endif


/* Include files and extern declarations used by most of the parser. */

#include "Python.h"

PyAPI_FUNC(void) PySys_WriteStdout(const char *format, ...)
			Py_GCC_ATTRIBUTE((format(printf, 1, 2)));
PyAPI_FUNC(void) PySys_WriteStderr(const char *format, ...)
			Py_GCC_ATTRIBUTE((format(printf, 1, 2)));

#define addarc _Py_addarc
#define addbit _Py_addbit
#define adddfa _Py_adddfa
#define addfirstsets _Py_addfirstsets
#define addlabel _Py_addlabel
#define addstate _Py_addstate
#define delbitset _Py_delbitset
#define dumptree _Py_dumptree
#define findlabel _Py_findlabel
#define freegrammar _Py_freegrammar
#define mergebitset _Py_mergebitset
#define meta_grammar _Py_meta_grammar
#define newbitset _Py_newbitset
#define newgrammar _Py_newgrammar
#define pgen _Py_pgen
#define printgrammar _Py_printgrammar
#define printnonterminals _Py_printnonterminals
#define printtree _Py_printtree
#define samebitset _Py_samebitset
#define showtree _Py_showtree
#define tok_dump _Py_tok_dump
#define translatelabels _Py_translatelabels

#ifdef __cplusplus
}
#endif
#endif /* !Py_PGENHEADERS_H */
