# Supplementary material for: IoT-CCAC: a blockchain-based consortium capability access control approach for IoT
Source: PeerJ Comput Sci. 2021 Apr 8;7:e455. doi: 10.7717/peerj-cs.455 (PMC8049119; doi:10.7717/peerj-cs.455)
Supplement: Supplemental Information 2 [file peerj-cs-07-455-s002.zip › CCapAC-master/start/Include/pyatomic.h]

#ifndef Py_ATOMIC_H
#define Py_ATOMIC_H
#ifdef Py_BUILD_CORE

#include "dynamic_annotations.h"

#include "pyconfig.h"

#if defined(HAVE_STD_ATOMIC)
#include <stdatomic.h>
#endif

/* This is modeled after the atomics interface from C1x, according to
 * the draft at
 * http://www.open-std.org/JTC1/SC22/wg14/www/docs/n1425.pdf.
 * Operations and types are named the same except with a _Py_ prefix
 * and have the same semantics.
 *
 * Beware, the implementations here are deep magic.
 */

#if defined(HAVE_STD_ATOMIC)

typedef enum _Py_memory_order {
    _Py_memory_order_relaxed = memory_order_relaxed,
    _Py_memory_order_acquire = memory_order_acquire,
    _Py_memory_order_release = memory_order_release,
    _Py_memory_order_acq_rel = memory_order_acq_rel,
    _Py_memory_order_seq_cst = memory_order_seq_cst
} _Py_memory_order;

typedef struct _Py_atomic_address {
    atomic_uintptr_t _value;
} _Py_atomic_address;

typedef struct _Py_atomic_int {
    atomic_int _value;
} _Py_atomic_int;

#define _Py_atomic_signal_fence(/*memory_order*/ ORDER) \
    atomic_signal_fence(ORDER)

#define _Py_atomic_thread_fence(/*memory_order*/ ORDER) \
    atomic_thread_fence(ORDER)

#define _Py_atomic_store_explicit(ATOMIC_VAL, NEW_VAL, ORDER) \
    atomic_store_explicit(&(ATOMIC_VAL)->_value, NEW_VAL, ORDER)

#define _Py_atomic_load_explicit(ATOMIC_VAL, ORDER) \
    atomic_load_explicit(&(ATOMIC_VAL)->_value, ORDER)

/* Use builtin atomic operations in GCC >= 4.7 */
#elif defined(HAVE_BUILTIN_ATOMIC)

typedef enum _Py_memory_order {
    _Py_memory_order_relaxed = __ATOMIC_RELAXED,
    _Py_memory_order_acquire = __ATOMIC_ACQUIRE,
    _Py_memory_order_release = __ATOMIC_RELEASE,
    _Py_memory_order_acq_rel = __ATOMIC_ACQ_REL,
    _Py_memory_order_seq_cst = __ATOMIC_SEQ_CST
} _Py_memory_order;

typedef struct _Py_atomic_address {
    uintptr_t _value;
} _Py_atomic_address;

typedef struct _Py_atomic_int {
    int _value;
} _Py_atomic_int;

#define _Py_atomic_signal_fence(/*memory_order*/ ORDER) \
    __atomic_signal_fence(ORDER)

#define _Py_atomic_thread_fence(/*memory_order*/ ORDER) \
    __atomic_thread_fence(ORDER)

#define _Py_atomic_store_explicit(ATOMIC_VAL, NEW_VAL, ORDER) \
    (assert((ORDER) == __ATOMIC_RELAXED                       \
            || (ORDER) == __ATOMIC_SEQ_CST                    \
            || (ORDER) == __ATOMIC_RELEASE),                  \
     __atomic_store_n(&(ATOMIC_VAL)->_value, NEW_VAL, ORDER))

#define _Py_atomic_load_explicit(ATOMIC_VAL, ORDER)           \
    (assert((ORDER) == __ATOMIC_RELAXED                       \
            || (ORDER) == __ATOMIC_SEQ_CST                    \
            || (ORDER) == __ATOMIC_ACQUIRE                    \
            || (ORDER) == __ATOMIC_CONSUME),                  \
     __atomic_load_n(&(ATOMIC_VAL)->_value, ORDER))

#else

typedef enum _Py_memory_order {
    _Py_memory_order_relaxed,
    _Py_memory_order_acquire,
    _Py_memory_order_release,
    _Py_memory_order_acq_rel,
    _Py_memory_order_seq_cst
} _Py_memory_order;

typedef struct _Py_atomic_address {
    uintptr_t _value;
} _Py_atomic_address;

typedef struct _Py_atomic_int {
    int _value;
} _Py_atomic_int;

/* Only support GCC (for expression statements) and x86 (for simple
 * atomic semantics) for now */
#if defined(__GNUC__) && (defined(__i386__) || defined(__amd64))

static __inline__ void
_Py_atomic_signal_fence(_Py_memory_order order)
{
    if (order != _Py_memory_order_relaxed)
        __asm__ volatile("":::"memory");
}

static __inline__ void
_Py_atomic_thread_fence(_Py_memory_order order)
{
    if (order != _Py_memory_order_relaxed)
        __asm__ volatile("mfence":::"memory");
}

/* Tell the race checker about this operation's effects. */
static __inline__ void
_Py_ANNOTATE_MEMORY_ORDER(const volatile void *address, _Py_memory_order order)
{
    (void)address;		/* shut up -Wunused-parameter */
    switch(order) {
    case _Py_memory_order_release:
    case _Py_memory_order_acq_rel:
    case _Py_memory_order_seq_cst:
        _Py_ANNOTATE_HAPPENS_BEFORE(address);
        break;
    case _Py_memory_order_relaxed:
    case _Py_memory_order_acquire:
        break;
    }
    switch(order) {
    case _Py_memory_order_acquire:
    case _Py_memory_order_acq_rel:
    case _Py_memory_order_seq_cst:
        _Py_ANNOTATE_HAPPENS_AFTER(address);
        break;
    case _Py_memory_order_relaxed:
    case _Py_memory_order_release:
        break;
    }
}

#define _Py_atomic_store_explicit(ATOMIC_VAL, NEW_VAL, ORDER) \
    __extension__ ({ \
        __typeof__(ATOMIC_VAL) atomic_val = ATOMIC_VAL; \
        __typeof__(atomic_val->_value) new_val = NEW_VAL;\
        volatile __typeof__(new_val) *volatile_data = &atomic_val->_value; \
        _Py_memory_order order = ORDER; \
        _Py_ANNOTATE_MEMORY_ORDER(atomic_val, order); \
        \
        /* Perform the operation. */ \
        _Py_ANNOTATE_IGNORE_WRITES_BEGIN(); \
        switch(order) { \
        case _Py_memory_order_release: \
            _Py_atomic_signal_fence(_Py_memory_order_release); \
            /* fallthrough */ \
        case _Py_memory_order_relaxed: \
            *volatile_data = new_val; \
            break; \
        \
        case _Py_memory_order_acquire: \
        case _Py_memory_order_acq_rel: \
        case _Py_memory_order_seq_cst: \
            __asm__ volatile("xchg %0, %1" \
                         : "+r"(new_val) \
                         : "m"(atomic_val->_value) \
                         : "memory"); \
            break; \
        } \
        _Py_ANNOTATE_IGNORE_WRITES_END(); \
    })

#define _Py_atomic_load_explicit(ATOMIC_VAL, ORDER) \
    __extension__ ({  \
        __typeof__(ATOMIC_VAL) atomic_val = ATOMIC_VAL; \
        __typeof__(atomic_val->_value) result; \
        volatile __typeof__(result) *volatile_data = &atomic_val->_value; \
        _Py_memory_order order = ORDER; \
        _Py_ANNOTATE_MEMORY_ORDER(atomic_val, order); \
        \
        /* Perform the operation. */ \
        _Py_ANNOTATE_IGNORE_READS_BEGIN(); \
        switch(order) { \
        case _Py_memory_order_release: \
        case _Py_memory_order_acq_rel: \
        case _Py_memory_order_seq_cst: \
            /* Loads on x86 are not releases by default, so need a */ \
            /* thread fence. */ \
            _Py_atomic_thread_fence(_Py_memory_order_release); \
            break; \
        default: \
            /* No fence */ \
            break; \
        } \
        result = *volatile_data; \
        switch(order) { \
        case _Py_memory_order_acquire: \
        case _Py_memory_order_acq_rel: \
        case _Py_memory_order_seq_cst: \
            /* Loads on x86 are automatically acquire operations so */ \
            /* can get by with just a compiler fence. */ \
            _Py_atomic_signal_fence(_Py_memory_order_acquire); \
            break; \
        default: \
            /* No fence */ \
            break; \
        } \
        _Py_ANNOTATE_IGNORE_READS_END(); \
        result; \
    })

#else  /* !gcc x86 */
/* Fall back to other compilers and processors by assuming that simple
   volatile accesses are atomic.  This is false, so people should port
   this. */
#define _Py_atomic_signal_fence(/*memory_order*/ ORDER) ((void)0)
#define _Py_atomic_thread_fence(/*memory_order*/ ORDER) ((void)0)
#define _Py_atomic_store_explicit(ATOMIC_VAL, NEW_VAL, ORDER) \
    ((ATOMIC_VAL)->_value = NEW_VAL)
#define _Py_atomic_load_explicit(ATOMIC_VAL, ORDER) \
    ((ATOMIC_VAL)->_value)

#endif  /* !gcc x86 */
#endif

/* Standardized shortcuts. */
#define _Py_atomic_store(ATOMIC_VAL, NEW_VAL) \
    _Py_atomic_store_explicit(ATOMIC_VAL, NEW_VAL, _Py_memory_order_seq_cst)
#define _Py_atomic_load(ATOMIC_VAL) \
    _Py_atomic_load_explicit(ATOMIC_VAL, _Py_memory_order_seq_cst)

/* Python-local extensions */

#define _Py_atomic_store_relaxed(ATOMIC_VAL, NEW_VAL) \
    _Py_atomic_store_explicit(ATOMIC_VAL, NEW_VAL, _Py_memory_order_relaxed)
#define _Py_atomic_load_relaxed(ATOMIC_VAL) \
    _Py_atomic_load_explicit(ATOMIC_VAL, _Py_memory_order_relaxed)

#endif  /* Py_BUILD_CORE */
#endif  /* Py_ATOMIC_H */
