# Supplementary material for: IoT-CCAC: a blockchain-based consortium capability access control approach for IoT
Source: PeerJ Comput Sci. 2021 Apr 8;7:e455. doi: 10.7717/peerj-cs.455 (PMC8049119; doi:10.7717/peerj-cs.455)
Supplement: Supplemental Information 2 [file peerj-cs-07-455-s002.zip › CCapAC-master/start/Include/pyctype.h]

#ifndef Py_LIMITED_API
#ifndef PYCTYPE_H
#define PYCTYPE_H

#define PY_CTF_LOWER  0x01
#define PY_CTF_UPPER  0x02
#define PY_CTF_ALPHA  (PY_CTF_LOWER|PY_CTF_UPPER)
#define PY_CTF_DIGIT  0x04
#define PY_CTF_ALNUM  (PY_CTF_ALPHA|PY_CTF_DIGIT)
#define PY_CTF_SPACE  0x08
#define PY_CTF_XDIGIT 0x10

PyAPI_DATA(const unsigned int) _Py_ctype_table[256];

/* Unlike their C counterparts, the following macros are not meant to
 * handle an int with any of the values [EOF, 0-UCHAR_MAX]. The argument
 * must be a signed/unsigned char. */
#define Py_ISLOWER(c)  (_Py_ctype_table[Py_CHARMASK(c)] & PY_CTF_LOWER)
#define Py_ISUPPER(c)  (_Py_ctype_table[Py_CHARMASK(c)] & PY_CTF_UPPER)
#define Py_ISALPHA(c)  (_Py_ctype_table[Py_CHARMASK(c)] & PY_CTF_ALPHA)
#define Py_ISDIGIT(c)  (_Py_ctype_table[Py_CHARMASK(c)] & PY_CTF_DIGIT)
#define Py_ISXDIGIT(c) (_Py_ctype_table[Py_CHARMASK(c)] & PY_CTF_XDIGIT)
#define Py_ISALNUM(c)  (_Py_ctype_table[Py_CHARMASK(c)] & PY_CTF_ALNUM)
#define Py_ISSPACE(c)  (_Py_ctype_table[Py_CHARMASK(c)] & PY_CTF_SPACE)

PyAPI_DATA(const unsigned char) _Py_ctype_tolower[256];
PyAPI_DATA(const unsigned char) _Py_ctype_toupper[256];

#define Py_TOLOWER(c) (_Py_ctype_tolower[Py_CHARMASK(c)])
#define Py_TOUPPER(c) (_Py_ctype_toupper[Py_CHARMASK(c)])

#endif /* !PYCTYPE_H */
#endif /* !Py_LIMITED_API */
