# Supplementary material for: IoT-CCAC: a blockchain-based consortium capability access control approach for IoT
Source: PeerJ Comput Sci. 2021 Apr 8;7:e455. doi: 10.7717/peerj-cs.455 (PMC8049119; doi:10.7717/peerj-cs.455)
Supplement: Supplemental Information 2 [file peerj-cs-07-455-s002.zip › CCapAC-master/start/Include/pydebug.h]

#ifndef Py_LIMITED_API
#ifndef Py_PYDEBUG_H
#define Py_PYDEBUG_H
#ifdef __cplusplus
extern "C" {
#endif

/* These global variable are defined in pylifecycle.c */
/* XXX (ncoghlan): move these declarations to pylifecycle.h? */
PyAPI_DATA(int) Py_DebugFlag;
PyAPI_DATA(int) Py_VerboseFlag;
PyAPI_DATA(int) Py_QuietFlag;
PyAPI_DATA(int) Py_InteractiveFlag;
PyAPI_DATA(int) Py_InspectFlag;
PyAPI_DATA(int) Py_OptimizeFlag;
PyAPI_DATA(int) Py_NoSiteFlag;
PyAPI_DATA(int) Py_BytesWarningFlag;
PyAPI_DATA(int) Py_UseClassExceptionsFlag;
PyAPI_DATA(int) Py_FrozenFlag;
PyAPI_DATA(int) Py_IgnoreEnvironmentFlag;
PyAPI_DATA(int) Py_DontWriteBytecodeFlag;
PyAPI_DATA(int) Py_NoUserSiteDirectory;
PyAPI_DATA(int) Py_UnbufferedStdioFlag;
PyAPI_DATA(int) Py_HashRandomizationFlag;
PyAPI_DATA(int) Py_IsolatedFlag;

#ifdef MS_WINDOWS
PyAPI_DATA(int) Py_LegacyWindowsStdioFlag;
#endif

/* this is a wrapper around getenv() that pays attention to
   Py_IgnoreEnvironmentFlag.  It should be used for getting variables like
   PYTHONPATH and PYTHONHOME from the environment */
#define Py_GETENV(s) (Py_IgnoreEnvironmentFlag ? NULL : getenv(s))

#ifdef __cplusplus
}
#endif
#endif /* !Py_PYDEBUG_H */
#endif /* Py_LIMITED_API */
