# Supplementary material for: IoT-CCAC: a blockchain-based consortium capability access control approach for IoT
Source: PeerJ Comput Sci. 2021 Apr 8;7:e455. doi: 10.7717/peerj-cs.455 (PMC8049119; doi:10.7717/peerj-cs.455)
Supplement: Supplemental Information 2 [file peerj-cs-07-455-s002.zip › CCapAC-master/start/Include/pydtrace.h]

/* Static DTrace probes interface */

#ifndef Py_DTRACE_H
#define Py_DTRACE_H
#ifdef __cplusplus
extern "C" {
#endif

#ifdef WITH_DTRACE

#include "pydtrace_probes.h"

/* pydtrace_probes.h, on systems with DTrace, is auto-generated to include
   `PyDTrace_{PROBE}` and `PyDTrace_{PROBE}_ENABLED()` macros for every probe
   defined in pydtrace_provider.d.

   Calling these functions must be guarded by a `PyDTrace_{PROBE}_ENABLED()`
   check to minimize performance impact when probing is off. For example:

       if (PyDTrace_FUNCTION_ENTRY_ENABLED())
           PyDTrace_FUNCTION_ENTRY(f);
*/

#else

/* Without DTrace, compile to nothing. */

static inline void PyDTrace_LINE(const char *arg0, const char *arg1, int arg2) {}
static inline void PyDTrace_FUNCTION_ENTRY(const char *arg0, const char *arg1, int arg2)  {}
static inline void PyDTrace_FUNCTION_RETURN(const char *arg0, const char *arg1, int arg2) {}
static inline void PyDTrace_GC_START(int arg0) {}
static inline void PyDTrace_GC_DONE(int arg0) {}
static inline void PyDTrace_INSTANCE_NEW_START(int arg0) {}
static inline void PyDTrace_INSTANCE_NEW_DONE(int arg0) {}
static inline void PyDTrace_INSTANCE_DELETE_START(int arg0) {}
static inline void PyDTrace_INSTANCE_DELETE_DONE(int arg0) {}

static inline int PyDTrace_LINE_ENABLED(void) { return 0; }
static inline int PyDTrace_FUNCTION_ENTRY_ENABLED(void) { return 0; }
static inline int PyDTrace_FUNCTION_RETURN_ENABLED(void) { return 0; }
static inline int PyDTrace_GC_START_ENABLED(void) { return 0; }
static inline int PyDTrace_GC_DONE_ENABLED(void) { return 0; }
static inline int PyDTrace_INSTANCE_NEW_START_ENABLED(void) { return 0; }
static inline int PyDTrace_INSTANCE_NEW_DONE_ENABLED(void) { return 0; }
static inline int PyDTrace_INSTANCE_DELETE_START_ENABLED(void) { return 0; }
static inline int PyDTrace_INSTANCE_DELETE_DONE_ENABLED(void) { return 0; }

#endif /* !WITH_DTRACE */

#ifdef __cplusplus
}
#endif
#endif /* !Py_DTRACE_H */
