# Supplementary material for: IoT-CCAC: a blockchain-based consortium capability access control approach for IoT
Source: PeerJ Comput Sci. 2021 Apr 8;7:e455. doi: 10.7717/peerj-cs.455 (PMC8049119; doi:10.7717/peerj-cs.455)
Supplement: Supplemental Information 2 [file peerj-cs-07-455-s002.zip › CCapAC-master/start/Include/pygetopt.h]

#ifndef Py_PYGETOPT_H
#define Py_PYGETOPT_H
#ifdef __cplusplus
extern "C" {
#endif

#ifndef Py_LIMITED_API
PyAPI_DATA(int) _PyOS_opterr;
PyAPI_DATA(int) _PyOS_optind;
PyAPI_DATA(wchar_t *) _PyOS_optarg;

PyAPI_FUNC(void) _PyOS_ResetGetOpt(void);

PyAPI_FUNC(int) _PyOS_GetOpt(int argc, wchar_t **argv, wchar_t *optstring);
#endif /* !Py_LIMITED_API */

#ifdef __cplusplus
}
#endif
#endif /* !Py_PYGETOPT_H */
