# Supplementary material for: IoT-CCAC: a blockchain-based consortium capability access control approach for IoT
Source: PeerJ Comput Sci. 2021 Apr 8;7:e455. doi: 10.7717/peerj-cs.455 (PMC8049119; doi:10.7717/peerj-cs.455)
Supplement: Supplemental Information 2 [file peerj-cs-07-455-s002.zip › CCapAC-master/start/Include/pystrcmp.h]

#ifndef Py_STRCMP_H
#define Py_STRCMP_H

#ifdef __cplusplus
extern "C" {
#endif

PyAPI_FUNC(int) PyOS_mystrnicmp(const char *, const char *, Py_ssize_t);
PyAPI_FUNC(int) PyOS_mystricmp(const char *, const char *);

#ifdef MS_WINDOWS
#define PyOS_strnicmp strnicmp
#define PyOS_stricmp stricmp
#else
#define PyOS_strnicmp PyOS_mystrnicmp
#define PyOS_stricmp PyOS_mystricmp
#endif

#ifdef __cplusplus
}
#endif

#endif /* !Py_STRCMP_H */
