# Supplementary material for: IoT-CCAC: a blockchain-based consortium capability access control approach for IoT
Source: PeerJ Comput Sci. 2021 Apr 8;7:e455. doi: 10.7717/peerj-cs.455 (PMC8049119; doi:10.7717/peerj-cs.455)
Supplement: Supplemental Information 2 [file peerj-cs-07-455-s002.zip › CCapAC-master/start/Include/pystrhex.h]

#ifndef Py_STRHEX_H
#define Py_STRHEX_H

#ifdef __cplusplus
extern "C" {
#endif

#ifndef Py_LIMITED_API
/* Returns a str() containing the hex representation of argbuf. */
PyAPI_FUNC(PyObject*) _Py_strhex(const char* argbuf, const Py_ssize_t arglen);
/* Returns a bytes() containing the ASCII hex representation of argbuf. */
PyAPI_FUNC(PyObject*) _Py_strhex_bytes(const char* argbuf, const Py_ssize_t arglen);
#endif /* !Py_LIMITED_API */

#ifdef __cplusplus
}
#endif

#endif /* !Py_STRHEX_H */
