# Supplementary material for: IoT-CCAC: a blockchain-based consortium capability access control approach for IoT
Source: PeerJ Comput Sci. 2021 Apr 8;7:e455. doi: 10.7717/peerj-cs.455 (PMC8049119; doi:10.7717/peerj-cs.455)
Supplement: Supplemental Information 2 [file peerj-cs-07-455-s002.zip › CCapAC-master/start/Include/rangeobject.h]

/* Range object interface */

#ifndef Py_RANGEOBJECT_H
#define Py_RANGEOBJECT_H
#ifdef __cplusplus
extern "C" {
#endif

/*
A range object represents an integer range.  This is an immutable object;
a range cannot change its value after creation.

Range objects behave like the corresponding tuple objects except that
they are represented by a start, stop, and step datamembers.
*/

PyAPI_DATA(PyTypeObject) PyRange_Type;
PyAPI_DATA(PyTypeObject) PyRangeIter_Type;
PyAPI_DATA(PyTypeObject) PyLongRangeIter_Type;

#define PyRange_Check(op) (Py_TYPE(op) == &PyRange_Type)

#ifdef __cplusplus
}
#endif
#endif /* !Py_RANGEOBJECT_H */
