# Supplementary material for: IoT-CCAC: a blockchain-based consortium capability access control approach for IoT
Source: PeerJ Comput Sci. 2021 Apr 8;7:e455. doi: 10.7717/peerj-cs.455 (PMC8049119; doi:10.7717/peerj-cs.455)
Supplement: Supplemental Information 2 [file peerj-cs-07-455-s002.zip › CCapAC-master/start/Include/structseq.h]

/* Named tuple object interface */

#ifndef Py_STRUCTSEQ_H
#define Py_STRUCTSEQ_H
#ifdef __cplusplus
extern "C" {
#endif

typedef struct PyStructSequence_Field {
    char *name;
    char *doc;
} PyStructSequence_Field;

typedef struct PyStructSequence_Desc {
    char *name;
    char *doc;
    struct PyStructSequence_Field *fields;
    int n_in_sequence;
} PyStructSequence_Desc;

extern char* PyStructSequence_UnnamedField;

#ifndef Py_LIMITED_API
PyAPI_FUNC(void) PyStructSequence_InitType(PyTypeObject *type,
                                           PyStructSequence_Desc *desc);
PyAPI_FUNC(int) PyStructSequence_InitType2(PyTypeObject *type,
                                           PyStructSequence_Desc *desc);
#endif
PyAPI_FUNC(PyTypeObject*) PyStructSequence_NewType(PyStructSequence_Desc *desc);

PyAPI_FUNC(PyObject *) PyStructSequence_New(PyTypeObject* type);

#ifndef Py_LIMITED_API
typedef PyTupleObject PyStructSequence;

/* Macro, *only* to be used to fill in brand new objects */
#define PyStructSequence_SET_ITEM(op, i, v) PyTuple_SET_ITEM(op, i, v)

#define PyStructSequence_GET_ITEM(op, i) PyTuple_GET_ITEM(op, i)
#endif

PyAPI_FUNC(void) PyStructSequence_SetItem(PyObject*, Py_ssize_t, PyObject*);
PyAPI_FUNC(PyObject*) PyStructSequence_GetItem(PyObject*, Py_ssize_t);

#ifdef __cplusplus
}
#endif
#endif /* !Py_STRUCTSEQ_H */
