# Supplementary material for: IoT-CCAC: a blockchain-based consortium capability access control approach for IoT
Source: PeerJ Comput Sci. 2021 Apr 8;7:e455. doi: 10.7717/peerj-cs.455 (PMC8049119; doi:10.7717/peerj-cs.455)
Supplement: Supplemental Information 2 [file peerj-cs-07-455-s002.zip › CCapAC-master/start/Include/sysmodule.h]

/* System module interface */

#ifndef Py_SYSMODULE_H
#define Py_SYSMODULE_H
#ifdef __cplusplus
extern "C" {
#endif

PyAPI_FUNC(PyObject *) PySys_GetObject(const char *);
PyAPI_FUNC(int) PySys_SetObject(const char *, PyObject *);
#ifndef Py_LIMITED_API
PyAPI_FUNC(PyObject *) _PySys_GetObjectId(_Py_Identifier *key);
PyAPI_FUNC(int) _PySys_SetObjectId(_Py_Identifier *key, PyObject *);
#endif

PyAPI_FUNC(void) PySys_SetArgv(int, wchar_t **);
PyAPI_FUNC(void) PySys_SetArgvEx(int, wchar_t **, int);
PyAPI_FUNC(void) PySys_SetPath(const wchar_t *);

PyAPI_FUNC(void) PySys_WriteStdout(const char *format, ...)
                 Py_GCC_ATTRIBUTE((format(printf, 1, 2)));
PyAPI_FUNC(void) PySys_WriteStderr(const char *format, ...)
                 Py_GCC_ATTRIBUTE((format(printf, 1, 2)));
PyAPI_FUNC(void) PySys_FormatStdout(const char *format, ...);
PyAPI_FUNC(void) PySys_FormatStderr(const char *format, ...);

PyAPI_FUNC(void) PySys_ResetWarnOptions(void);
PyAPI_FUNC(void) PySys_AddWarnOption(const wchar_t *);
PyAPI_FUNC(void) PySys_AddWarnOptionUnicode(PyObject *);
PyAPI_FUNC(int) PySys_HasWarnOptions(void);

PyAPI_FUNC(void) PySys_AddXOption(const wchar_t *);
PyAPI_FUNC(PyObject *) PySys_GetXOptions(void);

#ifndef Py_LIMITED_API
PyAPI_FUNC(size_t) _PySys_GetSizeOf(PyObject *);
#endif

#ifdef __cplusplus
}
#endif
#endif /* !Py_SYSMODULE_H */
