# Supplementary material for: IoT-CCAC: a blockchain-based consortium capability access control approach for IoT
Source: PeerJ Comput Sci. 2021 Apr 8;7:e455. doi: 10.7717/peerj-cs.455 (PMC8049119; doi:10.7717/peerj-cs.455)
Supplement: Supplemental Information 2 [file peerj-cs-07-455-s002.zip › CCapAC-master/start/Include/token.h]

/* Token types */
#ifndef Py_LIMITED_API
#ifndef Py_TOKEN_H
#define Py_TOKEN_H
#ifdef __cplusplus
extern "C" {
#endif

#undef TILDE   /* Prevent clash of our definition with system macro. Ex AIX, ioctl.h */

#define ENDMARKER	0
#define NAME		1
#define NUMBER		2
#define STRING		3
#define NEWLINE		4
#define INDENT		5
#define DEDENT		6
#define LPAR		7
#define RPAR		8
#define LSQB		9
#define RSQB		10
#define COLON		11
#define COMMA		12
#define SEMI		13
#define PLUS		14
#define MINUS		15
#define STAR		16
#define SLASH		17
#define VBAR		18
#define AMPER		19
#define LESS		20
#define GREATER		21
#define EQUAL		22
#define DOT		23
#define PERCENT		24
#define LBRACE		25
#define RBRACE		26
#define EQEQUAL		27
#define NOTEQUAL	28
#define LESSEQUAL	29
#define GREATEREQUAL	30
#define TILDE		31
#define CIRCUMFLEX	32
#define LEFTSHIFT	33
#define RIGHTSHIFT	34
#define DOUBLESTAR	35
#define PLUSEQUAL	36
#define MINEQUAL	37
#define STAREQUAL	38
#define SLASHEQUAL	39
#define PERCENTEQUAL	40
#define AMPEREQUAL	41
#define VBAREQUAL	42
#define CIRCUMFLEXEQUAL	43
#define LEFTSHIFTEQUAL	44
#define RIGHTSHIFTEQUAL	45
#define DOUBLESTAREQUAL	46
#define DOUBLESLASH	47
#define DOUBLESLASHEQUAL 48
#define AT              49
#define ATEQUAL		50
#define RARROW          51
#define ELLIPSIS        52
/* Don't forget to update the table _PyParser_TokenNames in tokenizer.c! */
#define OP		53
#define AWAIT		54
#define ASYNC		55
#define ERRORTOKEN	56
#define N_TOKENS	57

/* Special definitions for cooperation with parser */

#define NT_OFFSET		256

#define ISTERMINAL(x)		((x) < NT_OFFSET)
#define ISNONTERMINAL(x)	((x) >= NT_OFFSET)
#define ISEOF(x)		((x) == ENDMARKER)


PyAPI_DATA(const char *) _PyParser_TokenNames[]; /* Token names */
PyAPI_FUNC(int) PyToken_OneChar(int);
PyAPI_FUNC(int) PyToken_TwoChars(int, int);
PyAPI_FUNC(int) PyToken_ThreeChars(int, int, int);

#ifdef __cplusplus
}
#endif
#endif /* !Py_TOKEN_H */
#endif /* Py_LIMITED_API */
