# Supplementary material for: IoT-CCAC: a blockchain-based consortium capability access control approach for IoT
Source: PeerJ Comput Sci. 2021 Apr 8;7:e455. doi: 10.7717/peerj-cs.455 (PMC8049119; doi:10.7717/peerj-cs.455)
Supplement: Supplemental Information 2 [file peerj-cs-07-455-s002.zip › CCapAC-master/start/Include/tupleobject.h]

/* Tuple object interface */

#ifndef Py_TUPLEOBJECT_H
#define Py_TUPLEOBJECT_H
#ifdef __cplusplus
extern "C" {
#endif

/*
Another generally useful object type is a tuple of object pointers.
For Python, this is an immutable type.  C code can change the tuple items
(but not their number), and even use tuples are general-purpose arrays of
object references, but in general only brand new tuples should be mutated,
not ones that might already have been exposed to Python code.

*** WARNING *** PyTuple_SetItem does not increment the new item's reference
count, but does decrement the reference count of the item it replaces,
if not nil.  It does *decrement* the reference count if it is *not*
inserted in the tuple.  Similarly, PyTuple_GetItem does not increment the
returned item's reference count.
*/

#ifndef Py_LIMITED_API
typedef struct {
    PyObject_VAR_HEAD
    PyObject *ob_item[1];

    /* ob_item contains space for 'ob_size' elements.
     * Items must normally not be NULL, except during construction when
     * the tuple is not yet visible outside the function that builds it.
     */
} PyTupleObject;
#endif

PyAPI_DATA(PyTypeObject) PyTuple_Type;
PyAPI_DATA(PyTypeObject) PyTupleIter_Type;

#define PyTuple_Check(op) \
                 PyType_FastSubclass(Py_TYPE(op), Py_TPFLAGS_TUPLE_SUBCLASS)
#define PyTuple_CheckExact(op) (Py_TYPE(op) == &PyTuple_Type)

PyAPI_FUNC(PyObject *) PyTuple_New(Py_ssize_t size);
PyAPI_FUNC(Py_ssize_t) PyTuple_Size(PyObject *);
PyAPI_FUNC(PyObject *) PyTuple_GetItem(PyObject *, Py_ssize_t);
PyAPI_FUNC(int) PyTuple_SetItem(PyObject *, Py_ssize_t, PyObject *);
PyAPI_FUNC(PyObject *) PyTuple_GetSlice(PyObject *, Py_ssize_t, Py_ssize_t);
#ifndef Py_LIMITED_API
PyAPI_FUNC(int) _PyTuple_Resize(PyObject **, Py_ssize_t);
#endif
PyAPI_FUNC(PyObject *) PyTuple_Pack(Py_ssize_t, ...);
#ifndef Py_LIMITED_API
PyAPI_FUNC(void) _PyTuple_MaybeUntrack(PyObject *);
#endif

/* Macro, trading safety for speed */
#ifndef Py_LIMITED_API
#define PyTuple_GET_ITEM(op, i) (((PyTupleObject *)(op))->ob_item[i])
#define PyTuple_GET_SIZE(op)    Py_SIZE(op)

/* Macro, *only* to be used to fill in brand new tuples */
#define PyTuple_SET_ITEM(op, i, v) (((PyTupleObject *)(op))->ob_item[i] = v)
#endif

PyAPI_FUNC(int) PyTuple_ClearFreeList(void);
#ifndef Py_LIMITED_API
PyAPI_FUNC(void) _PyTuple_DebugMallocStats(FILE *out);
#endif /* Py_LIMITED_API */

#ifdef __cplusplus
}
#endif
#endif /* !Py_TUPLEOBJECT_H */
