# Supplementary material for: IoT-CCAC: a blockchain-based consortium capability access control approach for IoT
Source: PeerJ Comput Sci. 2021 Apr 8;7:e455. doi: 10.7717/peerj-cs.455 (PMC8049119; doi:10.7717/peerj-cs.455)
Supplement: Supplemental Information 2 [file peerj-cs-07-455-s002.zip › CCapAC-master/start/Include/warnings.h]

#ifndef Py_WARNINGS_H
#define Py_WARNINGS_H
#ifdef __cplusplus
extern "C" {
#endif

#ifndef Py_LIMITED_API
PyAPI_FUNC(PyObject*) _PyWarnings_Init(void);
#endif

PyAPI_FUNC(int) PyErr_WarnEx(
    PyObject *category,
    const char *message,        /* UTF-8 encoded string */
    Py_ssize_t stack_level);
PyAPI_FUNC(int) PyErr_WarnFormat(
    PyObject *category,
    Py_ssize_t stack_level,
    const char *format,         /* ASCII-encoded string  */
    ...);

/* Emit a ResourceWarning warning */
PyAPI_FUNC(int) PyErr_ResourceWarning(
    PyObject *source,
    Py_ssize_t stack_level,
    const char *format,         /* ASCII-encoded string  */
    ...);
#ifndef Py_LIMITED_API
PyAPI_FUNC(int) PyErr_WarnExplicitObject(
    PyObject *category,
    PyObject *message,
    PyObject *filename,
    int lineno,
    PyObject *module,
    PyObject *registry);
#endif
PyAPI_FUNC(int) PyErr_WarnExplicit(
    PyObject *category,
    const char *message,        /* UTF-8 encoded string */
    const char *filename,       /* decoded from the filesystem encoding */
    int lineno,
    const char *module,         /* UTF-8 encoded string */
    PyObject *registry);

#ifndef Py_LIMITED_API
PyAPI_FUNC(int)
PyErr_WarnExplicitFormat(PyObject *category,
                         const char *filename, int lineno,
                         const char *module, PyObject *registry,
                         const char *format, ...);
#endif

/* DEPRECATED: Use PyErr_WarnEx() instead. */
#ifndef Py_LIMITED_API
#define PyErr_Warn(category, msg) PyErr_WarnEx(category, msg, 1)
#endif

#ifdef __cplusplus
}
#endif
#endif /* !Py_WARNINGS_H */
