# Supplementary material for: IoT-CCAC: a blockchain-based consortium capability access control approach for IoT
Source: PeerJ Comput Sci. 2021 Apr 8;7:e455. doi: 10.7717/peerj-cs.455 (PMC8049119; doi:10.7717/peerj-cs.455)
Supplement: Supplemental Information 2 [file peerj-cs-07-455-s002.zip › CCapAC-master/start/Lib/bisect.py]

"""Bisection algorithms."""

def insort_right(a, x, lo=0, hi=None):
    """Insert item x in list a, and keep it sorted assuming a is sorted.

    If x is already in a, insert it to the right of the rightmost x.

    Optional args lo (default 0) and hi (default len(a)) bound the
    slice of a to be searched.
    """

    if lo < 0:
        raise ValueError('lo must be non-negative')
    if hi is None:
        hi = len(a)
    while lo < hi:
        mid = (lo+hi)//2
        if x < a[mid]: hi = mid
        else: lo = mid+1
    a.insert(lo, x)

insort = insort_right   # backward compatibility

def bisect_right(a, x, lo=0, hi=None):
    """Return the index where to insert item x in list a, assuming a is sorted.

    The return value i is such that all e in a[:i] have e <= x, and all e in
    a[i:] have e > x.  So if x already appears in the list, a.insert(x) will
    insert just after the rightmost x already there.

    Optional args lo (default 0) and hi (default len(a)) bound the
    slice of a to be searched.
    """

    if lo < 0:
        raise ValueError('lo must be non-negative')
    if hi is None:
        hi = len(a)
    while lo < hi:
        mid = (lo+hi)//2
        if x < a[mid]: hi = mid
        else: lo = mid+1
    return lo

bisect = bisect_right   # backward compatibility

def insort_left(a, x, lo=0, hi=None):
    """Insert item x in list a, and keep it sorted assuming a is sorted.

    If x is already in a, insert it to the left of the leftmost x.

    Optional args lo (default 0) and hi (default len(a)) bound the
    slice of a to be searched.
    """

    if lo < 0:
        raise ValueError('lo must be non-negative')
    if hi is None:
        hi = len(a)
    while lo < hi:
        mid = (lo+hi)//2
        if a[mid] < x: lo = mid+1
        else: hi = mid
    a.insert(lo, x)


def bisect_left(a, x, lo=0, hi=None):
    """Return the index where to insert item x in list a, assuming a is sorted.

    The return value i is such that all e in a[:i] have e < x, and all e in
    a[i:] have e >= x.  So if x already appears in the list, a.insert(x) will
    insert just before the leftmost x already there.

    Optional args lo (default 0) and hi (default len(a)) bound the
    slice of a to be searched.
    """

    if lo < 0:
        raise ValueError('lo must be non-negative')
    if hi is None:
        hi = len(a)
    while lo < hi:
        mid = (lo+hi)//2
        if a[mid] < x: lo = mid+1
        else: hi = mid
    return lo

# Overwrite above definitions with a fast C implementation
try:
    from _bisect import *
except ImportError:
    pass
