# Supplementary material for: IoT-CCAC: a blockchain-based consortium capability access control approach for IoT
Source: PeerJ Comput Sci. 2021 Apr 8;7:e455. doi: 10.7717/peerj-cs.455 (PMC8049119; doi:10.7717/peerj-cs.455)
Supplement: Supplemental Information 2 [file peerj-cs-07-455-s002.zip › CCapAC-master/start/Lib/distutils/distutils.cfg]

# This is a config file local to this virtualenv installation
# You may include options that will be used by all distutils commands,
# and by easy_install.  For instance:
#
#   [easy_install]
#   find_links = http://mylocalsite
