# Supplementary material for: IoT-CCAC: a blockchain-based consortium capability access control approach for IoT
Source: PeerJ Comput Sci. 2021 Apr 8;7:e455. doi: 10.7717/peerj-cs.455 (PMC8049119; doi:10.7717/peerj-cs.455)
Supplement: Supplemental Information 2 [file peerj-cs-07-455-s002.zip › CCapAC-master/start/Lib/encodings/ascii.py]

""" Python 'ascii' Codec


Written by Marc-Andre Lemburg (mal@lemburg.com).

(c) Copyright CNRI, All Rights Reserved. NO WARRANTY.

"""
import codecs

### Codec APIs

class Codec(codecs.Codec):

    # Note: Binding these as C functions will result in the class not
    # converting them to methods. This is intended.
    encode = codecs.ascii_encode
    decode = codecs.ascii_decode

class IncrementalEncoder(codecs.IncrementalEncoder):
    def encode(self, input, final=False):
        return codecs.ascii_encode(input, self.errors)[0]

class IncrementalDecoder(codecs.IncrementalDecoder):
    def decode(self, input, final=False):
        return codecs.ascii_decode(input, self.errors)[0]

class StreamWriter(Codec,codecs.StreamWriter):
    pass

class StreamReader(Codec,codecs.StreamReader):
    pass

class StreamConverter(StreamWriter,StreamReader):

    encode = codecs.ascii_decode
    decode = codecs.ascii_encode

### encodings module API

def getregentry():
    return codecs.CodecInfo(
        name='ascii',
        encode=Codec.encode,
        decode=Codec.decode,
        incrementalencoder=IncrementalEncoder,
        incrementaldecoder=IncrementalDecoder,
        streamwriter=StreamWriter,
        streamreader=StreamReader,
    )
