# Supplementary material for: IoT-CCAC: a blockchain-based consortium capability access control approach for IoT
Source: PeerJ Comput Sci. 2021 Apr 8;7:e455. doi: 10.7717/peerj-cs.455 (PMC8049119; doi:10.7717/peerj-cs.455)
Supplement: Supplemental Information 2 [file peerj-cs-07-455-s002.zip › CCapAC-master/start/Lib/encodings/cp65001.py]

"""
Code page 65001: Windows UTF-8 (CP_UTF8).
"""

import codecs
import functools

if not hasattr(codecs, 'code_page_encode'):
    raise LookupError("cp65001 encoding is only available on Windows")

### Codec APIs

encode = functools.partial(codecs.code_page_encode, 65001)
_decode = functools.partial(codecs.code_page_decode, 65001)

def decode(input, errors='strict'):
    return codecs.code_page_decode(65001, input, errors, True)

class IncrementalEncoder(codecs.IncrementalEncoder):
    def encode(self, input, final=False):
        return encode(input, self.errors)[0]

class IncrementalDecoder(codecs.BufferedIncrementalDecoder):
    _buffer_decode = _decode

class StreamWriter(codecs.StreamWriter):
    encode = encode

class StreamReader(codecs.StreamReader):
    decode = _decode

### encodings module API

def getregentry():
    return codecs.CodecInfo(
        name='cp65001',
        encode=encode,
        decode=decode,
        incrementalencoder=IncrementalEncoder,
        incrementaldecoder=IncrementalDecoder,
        streamreader=StreamReader,
        streamwriter=StreamWriter,
    )
