# Supplementary material for: IoT-CCAC: a blockchain-based consortium capability access control approach for IoT
Source: PeerJ Comput Sci. 2021 Apr 8;7:e455. doi: 10.7717/peerj-cs.455 (PMC8049119; doi:10.7717/peerj-cs.455)
Supplement: Supplemental Information 2 [file peerj-cs-07-455-s002.zip › CCapAC-master/start/Lib/encodings/cp932.py]

#
# cp932.py: Python Unicode Codec for CP932
#
# Written by Hye-Shik Chang <perky@FreeBSD.org>
#

import _codecs_jp, codecs
import _multibytecodec as mbc

codec = _codecs_jp.getcodec('cp932')

class Codec(codecs.Codec):
    encode = codec.encode
    decode = codec.decode

class IncrementalEncoder(mbc.MultibyteIncrementalEncoder,
                         codecs.IncrementalEncoder):
    codec = codec

class IncrementalDecoder(mbc.MultibyteIncrementalDecoder,
                         codecs.IncrementalDecoder):
    codec = codec

class StreamReader(Codec, mbc.MultibyteStreamReader, codecs.StreamReader):
    codec = codec

class StreamWriter(Codec, mbc.MultibyteStreamWriter, codecs.StreamWriter):
    codec = codec

def getregentry():
    return codecs.CodecInfo(
        name='cp932',
        encode=Codec().encode,
        decode=Codec().decode,
        incrementalencoder=IncrementalEncoder,
        incrementaldecoder=IncrementalDecoder,
        streamreader=StreamReader,
        streamwriter=StreamWriter,
    )
